# Supplementary material for: Architecture and Dynamics of the Wounding-Induced Gene Regulatory Network During the Oolong Tea Manufacturing Process (Camellia sinensis)
Source: Front Plant Sci. 2022 Jan 27;12:788469. doi: 10.3389/fpls.2021.788469 (PMC8829136; doi:10.3389/fpls.2021.788469)
Supplement: Supplementary file 3 [file Table_2.xlsx]

## Sheet: Sheet1
Supplementary Dataset 2. The primers of selected genes
ID	symbol	Forward primer (5'-3')	Reverse primer(5'-3')
CsTGY02G0001891	CsWRKY40	ATTCAAACCACCGGACAACG	GCTTTGAAAGTGGGATCCTTGG
CsTGY02G0001211	CsMYB62	ATTCGGTGCTTTTGGATGCC	GGAGAAACTTGTGGAGGCAATG
CsTGY03G0002095	CsbHLH130	AGATTAGCAGCGCCAATTGC	ACCCATTTTCAACGCTCAGG
CsTGY12G0001520	CsMYC2	AAGACAAAGGCAAGCGCAAG	AGAACCTTTTTGCGGTGCAG
CsTGY02G0003243	CsTIFY10A	TGCTCTTAGCTAGCAAGGGAAG	TGGTTTTTGGACCGGTGTTG
CsTGY08G0000242	CsTSB	AGCGCACAAGATCAACAACG	TGGCTGCCACAATGCTTTTC
CsTGY08G0000372	CsTPS1	TGGGCAGACTTTTGCAAAGC	AGCAGAGAAAGAACAGGTCCAG
CsTGY08G0000357	CsTPS2	AACACAAGAGCCTGGCAAAG	TGCAGGACATTTGCATTGGG
CsTGY02G0002259	CsLOX1	ATGGCCGCAAAACTTATGCC	ACGCTTTGAACGAGTACTGG
CsTGY13G0001710	CsLOX2	TGGTGGCCGGTTTTGAAAAC	TTGGCCAAAGTTGACTGCAG
