# Supplementary material for: Architecture and Dynamics of the Wounding-Induced Gene Regulatory Network During the Oolong Tea Manufacturing Process (Camellia sinensis)
Source: Front Plant Sci. 2022 Jan 27;12:788469. doi: 10.3389/fpls.2021.788469 (PMC8829136; doi:10.3389/fpls.2021.788469)
Supplement: Supplementary file 4 [file Table_3.xlsx]

## Sheet: 1
Supplementary Dataset 3：Variation of metabolic profiling by GC-TOF-MS
Compounds	Class	Cas number	MS	RT	RI(caculated)a	RI(published)b	Method of identification	Order description	YL (Peak area)			Y5 (Peak area)			Y10 (Peak area)			Y20 (Peak area)			Y30 (Peak area)			Y40 (Peak area)			Y60 (Peak area)			Y80 (Peak area)			Y120 (Peak area)			Y160 (Peak area)			Y220-1 (Peak area)
Linalool	TerpeneAlcohols	78-70-6	93	1077.8	1099.87	1100	MS, RI, Authentic standard	Floralc	1.91031e+07	2.08513e+07	2.07794e+07	1.34109e+07	1.3374e+07	1.4163e+07	13944960	1.47979e+07	1.3394e+07	1.90196e+07	1.95424e+07	1.92127e+07	1.35721e+07	1.36097e+07	1.50068e+07	1.0258e+07	9.98493e+06	10504726	7.18403e+06	6.35368e+06	7.02979e+06	6.60136e+06	6.63871e+06	6.77999e+06	4.69408e+06	5.68117e+06	5.69659e+06	5.25446e+06	5.78567e+06	5.76424e+06	4.79563e+06	4.95907e+06	4.99463e+06
Indole	Other	120-72-9	117	1635.6	1286.79	1292	MS, RI, Authentic standard	Floralc	1.0294e+06	756137	1.28571e+06	1.25121e+06	1.23385e+06	921402	1.86015e+06	2.0644e+06	2.11791e+06	7.97617e+06	7.60483e+06	8.06525e+06	38541044	37267293	3.87729e+07	4.97453e+07	4.96222e+07	5.32075e+07	114228980	110441634	111474946	114313405	116537548	113717662	134195049	132724112	138310383	130344721	134323295	135389079	148780453	154027041	149337003
E-Nerolidol	TerpeneAlcohols	40716-66-3	81	2314.2	1556	1561	MS, RI, Authentic standard	Floralc	109976	115122	122476	215926	323835	205340	367048	382180	405007	372395	190086	198420	632865	627647	604184	6.73996e+07	6.65557e+07	6.54036e+07	4.7691e+07	4.48696e+07	4.49165e+07	5.09811e+07	5.16746e+07	5.84067e+07	5.50472e+07	5.56943e+07	5.64559e+07	3.73276e+07	5.60506e+07	5.37285e+07	4.9432e+07	6.11316e+07	6.30353e+07
Farnesene	Alkenes	502-61-4	93	2163.4	1501.91	1500	MS, RI, Authentic standard	Citrusc	2580741	3.04051e+06	3.01512e+06	5.35027e+06	5.6242e+06	5.3368e+06	1.27068e+07	1.33059e+07	13657940	2.48947e+07	2.50355e+07	2.64632e+07	31698660	3.05081e+07	3.14315e+07	3.78958e+07	3.65556e+07	3.80924e+07	5.55492e+07	5.28526e+07	5.39598e+07	7.20474e+07	6.99369e+07	7.19e+07	85281585	8.80192e+07	8.72951e+07	7.26726e+07	7.55679e+07	7.29143e+07	102483686	1.66559e+07	2.29707e+07
Ocimene	Alkenes	502-99-8	93	895.8	1044	1047	MS, RI, Authentic standard	Citrusc	176962	182509	196884	817524	732913	809676	1.09738e+06	1.18635e+06	959767	1.05511e+06	1.09921e+06	1.1312e+06	1.27594e+06	1.19301e+06	1.35657e+06	1.00468e+06	855283	953438	2.26443e+06	1.71275e+06	2.39826e+06	3.16796e+06	3.27632e+06	3.29008e+06	3.1273e+06	4.27176e+06	4.16027e+06	4.79547e+06	4.74922e+06	4.64091e+06	5.59124e+06	5.36751e+06	5.00924e+06
Phenylethyl Alcohol	Alcohols	60-12-8	91	1115.7	1106	1110	MS, RI, Authentic standard	Rosed	5408371	6.53617e+06	6.39348e+06	2.93499e+06	3.2e+06	3.13878e+06	4.01021e+06	4.47344e+06	4.32697e+06	4.13947e+06	4.21869e+06	5.07474e+06	3.85216e+06	4.00739e+06	4.24166e+06	6.12337e+06	5.89639e+06	6.49279e+06	1.9758e+06	1.99641e+06	1.935e+06	2.48787e+06	1.95562e+06	2.18181e+06	2.46871e+06	2.74728e+06	2.47925e+06	3.06748e+06	3.80145e+06	4.04258e+06	4.49825e+06	5.10872e+06	4.62209e+06
Hexanal	Aldehydes	66-25-1	44	273.2	790.16	801	MS, RI	Grassy, greenc	159204	169704	168763	237309	188803	220461	302992	290606	299823	211809	204066	215524	197325	197259	199190	246990	191936	233115	121206	119099	110973	90425.5	63540	87757.5	143600	144066	103139	149308	19587	136982	68718.3	69031.2	109627
3-Hexenal, (Z)-	Aldehydes	6789-80-6	83	376.9	878.5	877	MS, RI	Green	296632	313887	191282	401252	219493	262261	483668	498372	517196	87963.5	80002.3	91603.4	283789	219533	285206	187772	156443	190910	10517.8	12220.6	10207.8	12988.5	11036.4	10536.2	9658.37	10393.4	8635.15	0	0	0	0	0	0
2-Hexen-1-ol, (E)-	Alcohols	928-95-0	57	405.9	897.5	893	MS, RI	Herbaceous, greenc	8452.34	7541.85	3452.24	491886	513741	542597	423694	449378	411578	263733	263606	294592	162824	176503	212908	239894	232858	226587	64523.7	48845.1	61287.9	0	0	0	0	0	0	0	0	0	0	0	0
3-Hexen-1-ol,(Z)-	Alcohols	928-96-1	105	371.7	851.2	849	MS, RI	Green, grassc	1.19373e+06	1.28084e+06	1.27936e+06	26512320	2.82949e+07	2.93387e+07	13848149	14869486	1.37529e+07	8.57294e+06	9.51514e+06	1.05943e+07	6.36511e+06	6.96584e+06	7.89458e+06	6.21632e+06	6.1817e+06	6.02231e+06	2.91657e+06	1.46859e+06	2.96406e+06	1.80254e+06	1.42942e+06	1.62439e+06	832063	1.16041e+06	1.17291e+06	777952	935341	935223	1.30408e+06	1.31738e+06	1.26735e+06
cis-3-Hexenyl isovalerate	Esters	35154-45-1	69	1464.7	1212.2	1218	MS, RI	Greenc	10528.7	14003.3	11538.8	320550	304382	328719	552401	588718	563521	440139	472769	511316	522289	499522	548038	485549	483104	489244	301358	294949	332521	159470	139256	158462	69775.5	88758.8	92995.8	56652	64033.4	72772	88822.2	96449.4	100954
2-Penten-1-ol, (Z)-	Alcohols	20273-24-9	57	233.8	788.5	780	MS, RI	Greenc	635501	670662	675618	455184	543268	525884	690564	738580	617561	475106	378636	373242	713699	661558	665750	575488	521903	537719	154769	116096	157442	119926	107208	114207	103744	122173	117171	94396.5	90927	96632.8	133995	127303	90161.4
2-Nonenal, (E)-	Alcohols	18829-56-6	57	1087	1130.5	1128	MS, RI	Cucumber, greenc	361339	373763	356609	301321	293047	313517	366457	379150	339410	163863	298607	297834	200384	177945	201716	377901	333210	307500	171710	165248	130690	144813	85391.9	108689	121314	157265	143635	146183	193308	193934	133256	83687	138770
1-Heptanol	Alcohols	111-70-6	43	693.5	979	971	MS, RI	Greend	57701.6	64652.6	59161.7	38690.2	27810.5	36184.6	3653.38	40554.2	31101.3	32779.1	34895.4	39481.1	34019.7	32541.6	30431.3	47935.6	36713.8	39521.8	13214.2	12032.1	15935.1	31378.2	1126.67	31298.7	30214.2	38964.4	23936.3	26541.9	22128.1	28256	0	0	0
Methyl salicylate	Esters	119-36-8	92	1337.9	1234	1190	MS, RI, Authentic standard	Peppermintc	8.42901e+06	1.01645e+07	1.02859e+07	7.60387e+06	7.58154e+06	7.60357e+06	1.00369e+07	1.09572e+07	1.00491e+07	7.56897e+06	7.67974e+06	8.70858e+06	8.31514e+06	8.77776e+06	9.02554e+06	7.00044e+06	6.91975e+06	6.7656e+06	2.34564e+06	2.30598e+06	2.35584e+06	2.08605e+06	1.76057e+06	1.95748e+06	1.43766e+06	1.88189e+06	1.65063e+06	1.91777e+06	2.33764e+06	2.27245e+06	1.47227e+06	1.73484e+06	1.76923e+06
a Retention indices were calculated from a mixture of C-5 to C-18.
b Published retention indices on DB-5 column reported on http://webbook.nist.gov/.
c Guo, X. , Ho, C. T. , Wan, X. , Zhu, H. , & Wen, Z. . (2020). Changes of volatile compounds and odor profiles in wuyi rock tea during processing. Food Chemistry.10.1016/j.foodchem.2020.128230
dWang, X. C. , et al. "Evaluation of aroma enhancement for "Ecolly" dry white wines by mixed inoculation of selected Rhodotorula mucilaginosa and Saccharomyces cerevisiae." Food Chemistry 228.AUG.1(2017):550-559. 10.1016/j.foodchem.2017.01.113
					11.38	60	682.8

## Sheet: 2
Supplementary Dataset 3：Variation of metabolic profiling by GC-TOF-MS
Candidate Compounds	Class	Cas number	MS	RT	YL-1			Y5-1			Y10-1			Y20-1			Y30-1			Y40-2			Y60-2			Y80-3			Y120-1			Y160-1			Y220-1
trans-Linalool oxide (furanoid)	TerpeneAlcohols	68780-91-6	59	1031.3	3.31073e+07	35867608	3.70977e+07	1.52584e+07	1.68495e+07	1.70842e+07	18890255	2.05081e+07	1.85262e+07	2.03381e+07	1.94102e+07	21508937	2.02158e+07	2.16352e+07	2.31019e+07	1.9109e+07	1.93143e+07	1.91908e+07	7.18085e+06	6.40953e+06	6.94097e+06	7.30914e+06	6.75407e+06	6.93492e+06	5.30456e+06	6.15484e+06	5.88094e+06	7.08964e+06	7.85049e+06	7.93034e+06	6.18281e+06	6.82505e+06	6.90623e+06
trans-β-Ionone	Ketones	79-77-6	177	2099.8	182451	248132	250218	209744	246569	278485	315970	329321	334380	246094	336278	341813	317793	346989	442827	426443	392864	344866	260764	263332	249241	224250	171798	210901	162766	227931	238787	164091	234930	219574	192925	181302	238417
Propanoic acid, 2-methyl-, phenylmethyl ester	Esters	103-28-6	91	1762.1	0	0	0	58185.1	67006.2	59527.1	123298	120275	124583	112869	108302	117522	205101	200606	204189	178674	157227	180983	109238	104700	114820	82466.1	85421.3	79835.6	66028.9	62142.9	63121.5	61285.9	63971	67529.1	70342.2	71944.1	82469
Propanoic acid, 2-methyl-, 2-propenyl ester	Esters	816-7-39	43	2614.1	75966.1	124905	226842	62714.2	133628	154702	89800.6	90188.4	60685.7	90446.6	79315.1	55927.1	125217	431354	292059	315487	281246	210008	60628.9	63102.7	61568	102528	100376	114702	113993	101556	67954.3	108483	60155.9	69472.9	65718.8	54990.2	54606.2
Propanoic acid, 2-methyl-, 2-phenylethyl ester	Esters	103-48-0	104	2479.1	0	0	0	0	0	0	0	0	0	10365.3	12259.7	18654.7	44758.2	51110.4	52479.2	106491	102325	98538.8	73741.6	59288.5	63482.8	74954.9	64079.4	81554.6	151765	134213	117602	177657	155809	123936	373346	277903	331169
Phenylethyl Alcohol	Alcohols	60-12-8	91	1115.7	5408371	6.53617e+06	6.39348e+06	2.93499e+06	3.2e+06	3.13878e+06	4.01021e+06	4.47344e+06	4.32697e+06	4.13947e+06	4.21869e+06	5.07474e+06	3.85216e+06	4.00739e+06	4.24166e+06	6.12337e+06	5.89639e+06	6.49279e+06	1.9758e+06	1.99641e+06	1.935e+06	2.48787e+06	1.95562e+06	2.18181e+06	2.46871e+06	2.74728e+06	2.47925e+06	3.06748e+06	3.80145e+06	4.04258e+06	4.49825e+06	5.10872e+06	4.62209e+06
Phenol, 2-methoxy-4-(1-propenyl)	Other	97-54-1	164	2029.7	0	0	0	0	0	0	0	0	0	0	0	0	41417.2	38854.7	56008.8	79726.6	89971.8	59372.4	152874	144677	147485	193340	158874	167242	315273	277911	277895	241838	271001	249144	699303	568722	618175
Pentanoic acid, 3-methyl-2-oxo-, methyl ester	Esters	6376-59-6	41	1176.4	19632.2	18757	20438.9	69387.2	68362.2	71632.4	54238.9	34521.2	37542.9	32621.2	14436.1	34637.9	65250	60078.7	65231.3	79419.1	78988.4	75357	31551.8	26963.9	29541.1	41750.4	36068.5	38024.4	34079	43691.2	44538.8	29660.8	28588.1	31483.6	35782.8	21082.6	38198.5
Pentanoic acid, 2-methyl-	Acids	97-60-0	74	3079.3	23865.6	38454.8	31731.6	112299	151241	94464	137616	142957	183742	590920	170490	159481	83056.6	78268.8	112546	126341	147480	122810	64497.9	62374.8	68421.8	88261.9	84521.8	87209.9	64883.6	68524.8	50068.2	68415.2	62804.4	67236.8	93096.5	45921.1	42147.3
Oxalic acid, allyl nonyl ester	Esters	74503-07-4	57	1908.4	317987	334553	348546	469411	479229	565673	683046	544328	685406	147357	212884	213349	172805	163074	162266	2.08603e+06	1.93839e+06	2.31644e+06	139834	151063	172456	118047	154169	142154	167791	138271	200734	191218	173016	112803	237335	128725	99328
Oxalic acid, allyl hexyl ester	Esters	615-99-6	114	1875.7	0	0	0	34179.3	34843.7	39782.4	58411.5	78543.8	64015.5	35038.7	37188.4	35789.2	41879.4	38753	45652.6	42671.5	36713.7	39504.7	19282.8	18243.8	19847.4	11524.6	11234.4	5205.22	5355.48	11282	15423.3	8542.34	7584.54	7854.32	6452.24	7542.87	6585.98
Oxalic acid, allyl heptyl ester	Esters	6340-32-5	41	2671.5	35220.5	50876.3	49464	32988.3	58250.3	33707.4	49804.4	53266.4	71865.8	94574.8	123200	162998	229514	203420	91685.7	147818	193331	93639.5	398132	531243	661124	561336	306869	402544	240119	499190	552162	172016	526583	187511	309302	329681	331458
Octane, 3,5-dimethyl-	Alkanes	15869-93-9	43	2059	599596	697800	706710	345776	480418	372893	379333	392452	460612	763401	606590	710681	374778	428621	421148	701858	694111	657932	323664	335025	328435	322620	323170	309049	381963	300280	341390	229945	282162	276456	289708	297873	260673
n-Valeric acid cis-3-hexenyl ester	Esters	35852-46-1	67	1596.3	0	0	0	164111	171518	185334	303985	323830	312440	264316	247734	273185	382048	322626	355841	311877	305285	346869	192497	176151	209312	129316	113075	122819	106502	123482	107144	83689.6	87542.6	106811	101987	111162	133721
n-Octanoic acid isopropyl ester	Esters	5458-59-3	43	2876.7	0	0	0	11787.8	11852.3	9244.34	8450.55	11032.3	10596.5	15952.2	19891.3	15885.3	52401.9	75935	65985.1	78234.2	69213.4	70852.3	214657	165608	163796	128892	86360.7	156372	38278.2	25197.1	23475.8	44094.1	32965.7	26301.1	142705	112422	101136
Neopentane	Alkanes	463-82-1	57	224.9	0	0	0	10145.1	10390.1	11222.4	12858.8	15666.7	14308.7	12980.6	10131.1	10346.3	8854.09	11559.5	12611.5	31141.5	24478.2	38055.3	5654.23	5351.18	5928.24	6202.67	6320.13	6033.39	5623.64	5852.3	5632	5632.32	4320.3	3256.3	2843.59	2639.35	1356
N,N,O-Triacetylhydroxylamine	Other	17720-63-7	43	518.8	23006.6	25640	24807.7	422116	361222	375325	478359	531045	387420	261260	256870	254236	410773	405971	404749	152001	116672	114371	92801.2	67028.3	95739.4	33273.6	38787	40079.7	17465.3	25730.8	33198.7	14165.3	16523.8	13185	26370.8	18656.1	14023.5
Methyl salicylate	Esters	119-36-8	92	1337.9	8.42901e+06	1.01645e+07	1.02859e+07	7.60387e+06	7.58154e+06	7.60357e+06	1.00369e+07	1.09572e+07	1.00491e+07	7.56897e+06	7.67974e+06	8.70858e+06	8.31514e+06	8.77776e+06	9.02554e+06	7.00044e+06	6.91975e+06	6.7656e+06	2.34564e+06	2.30598e+06	2.35584e+06	2.08605e+06	1.76057e+06	1.95748e+06	1.43766e+06	1.88189e+06	1.65063e+06	1.91777e+06	2.33764e+06	2.27245e+06	1.47227e+06	1.73484e+06	1.76923e+06
Longipinene	Alkenes	5989-08-2	41	2264.3	1.33411e+06	1.58588e+06	1.58675e+06	485727	695787	586336	423162	448844	472458	698081	710387	763631	674980	719141	669001	821760	781207	836532	546950	514053	542105	766405	680305	674724	487311	584666	549600	446172	536413	510457	436948	477936	468113
Linalool	TerpeneAlcohols	78-70-6	93	1077.8	1.91031e+07	2.08513e+07	2.07794e+07	1.34109e+07	1.3374e+07	1.4163e+07	13944960	1.47979e+07	1.3394e+07	1.90196e+07	1.95424e+07	1.92127e+07	1.35721e+07	1.36097e+07	1.50068e+07	1.0258e+07	9.98493e+06	10504726	7.18403e+06	6.35368e+06	7.02979e+06	6.60136e+06	6.63871e+06	6.77999e+06	4.69408e+06	5.68117e+06	5.69659e+06	5.25446e+06	5.78567e+06	5.76424e+06	4.79563e+06	4.95907e+06	4.99463e+06
Indolizine	Other	274-40-8	63	1674.6	0	0	0	0	0	0	0	0	0	0	0	0	0	0	0	707669	758241	841671	452617	764598	508531	302951	707400	123333	422487	450451	233138	466528	194275	576730	289367	132341	285174
Indole	Other	120-72-9	117	1635.6	1.0294e+06	756137	1.28571e+06	1.25121e+06	1.23385e+06	921402	1.86015e+06	2.0644e+06	2.11791e+06	7.97617e+06	7.60483e+06	8.06525e+06	38541044	37267293	3.87729e+07	4.97453e+07	4.96222e+07	5.32075e+07	114228980	110441634	111474946	114313405	116537548	113717662	134195049	132724112	138310383	130344721	134323295	135389079	148780453	154027041	149337003
Hydroxylamine, O-(3-methylbutyl)-	Other	19411-65-5	43	1814.3	0	0	0	0	0	0	119855	95247.7	113009	98246.9	96162.1	84515.4	260249	263396	268541	312163	320704	330666	0	0	0	0	0	0	0	0	0	0	0	0	0	0	0
Hexanoic acid, hexyl ester	Esters	6378-65-0	117	1869.3	15203.6	11598.3	15661.6	97175.6	97402.3	97091	233668	222957	219197	330169	283280	283489	498000	376502	378595	423906	398922	464923	393400	358529	433111	337502	322529	322892	253231	259949	231130	144065	115497	98279.2	189340	176164	204689
Hexanoic acid, 3-hexenyl ester, (Z)-	Esters	31501-11-8	67	1854.5	1.40508e+06	1.58848e+06	1.49943e+06	28510106	2.88286e+07	29735077	5.13211e+07	52513378	5.03953e+07	4.98556e+07	4.60778e+07	4.65533e+07	59722369	5.20797e+07	5.09035e+07	5.3307e+07	5.0507e+07	5.5616e+07	3.46727e+07	3.20845e+07	3.56503e+07	2.23708e+07	2.21255e+07	2.2773e+07	1.66301e+07	1.78221e+07	1.64255e+07	1.04348e+07	8.62869e+06	8.14875e+06	13981182	14458587	1.41459e+07
Hexanoic acid, 2-hexenyl ester, (E)-	Esters	53398-86-0	99	1877	0	0	0	93492.6	88253.4	99030.4	158539	165537	160715	209014	170721	173631	328023	242448	249255	408631	387126	442491	195366	175719	215312	131694	119929	121269	96005.6	102697	80188.6	59783.5	41861.7	38657.4	77128.9	79112.3	77437.9
Hexanoic acid	Acids	142-62-1	117	1869.3	0	0	0	0	0	0	0	0	0	580320	456494	612240	641271	731222	909082	789630	740099	763279	0	0	0	0	0	0	0	0	0	0	0	0	0	0	0
Hexane, 2,4-dimethyl-	Alkanes	589-43-5	69	270	8814.55	8708.91	9835.23	17274.5	15081.8	16384.9	25244.4	34075.5	30982.5	3082.2	2066.42	3526.88	10187.7	10287.7	11936.5	4724.19	7093.41	3139.78	3110.83	3254.11	2985.66	958.83	1120.96	1343.47	2368.36	2090.59	2415.84	974.544	679.512	1987.94	295.576	269.36	698.3
Hexanal	Aldehydes	66-25-1	44	273.2	159204	169704	168763	237309	188803	220461	302992	290606	299823	211809	204066	215524	197325	197259	199190	246990	191936	233115	121206	119099	110973	90425.5	63540	87757.5	143600	144066	103139	149308	19587	136982	68718.3	69031.2	109627
Heptanoic acid, 3-hexenyl ester, (Z)-	Esters	61444-39-1	45	1711.4	0	0	0	78345.1	85522.7	88808.9	145356	167052	153256	113235	90539.8	93330.4	92409.5	102440	115789	156550	165741	168531	46410.2	42560.9	40342.8	25608.8	12258.5	12436	8541.24	9541.24	9178.19	7641.85	7412.34	7553.29	1124.52	1123.35	1854.24
Heptanal	Aldehydes	111-71-7	44	492.5	70759.6	95771.5	91548.3	114360	98570.7	96899.1	119445	125485	112337	62044.7	74999.4	128536	59065.7	52643.9	66354.5	112758	96494.5	95757	52775.2	38926.6	52448.2	37318.1	23330.8	29856.4	23803.8	59585.2	43973.2	87244.1	95999.1	73957.8	32409.6	39265.2	43844.8
Germacrene D	Alkenes	37839-63-7	41	2086.3	51874.2	68412.3	63163.3	43118.1	11955	56265.1	60729.5	56384	66188.1	48852.5	51769.4	45699.8	66062.5	63925.1	49717.3	80990.1	114912	92650.5	47359.6	45943.7	49367.6	41869.2	30713.2	31452.4	29634	39294.2	33409.6	17001.5	21325.8	16366	21815.4	20195.1	26868.1
Furan, 2-pentyl-	Heteroxides	3777-69-3	81	739.4	148571	158296	175277	103522	101228	105243	111609	113264	96140.4	144471	182949	231763	104170	136827	183033	157139	150756	110441	167846	154749	143113	237310	162632	219241	97328.9	233143	289347	115020	259152	300670	195684	221874	270175
Ethanone, 1-(2-methylcyclopropyl)-	Ketones	?2371-81-5?	83	269.7	87497.6	107591	103993	77045.1	89026.8	82725.6	83763.3	98014.9	78770.7	97465.6	92029.8	114041	105532	97815	111673	107338	109967	106897	89458.5	87941	87060.6	118902	106151	110948	137789	145761	163911	156476	171523	174126	139036	141690	121571
Epoxy-?-terpenyl acetate	Esters	58206-95-4	43	2401.9	154230	102986	114552	72006.5	154859	98541.9	97834.4	93025.9	86542.8	152110	137183	139927	251896	396966	300059	562892	521792	525029	593676	689319	561149	785281	683402	713496	996272	691833	854245	568966	628352	659176	1.17788e+06	1.04045e+06	848844
E-Nerolidol	TerpeneAlcohols	40716-66-3	81	2314.2	109976	115122	122476	215926	323835	205340	367048	382180	405007	372395	190086	198420	632865	627647	604184	6.73996e+07	6.65557e+07	6.54036e+07	4.7691e+07	4.48696e+07	4.49165e+07	5.09811e+07	5.16746e+07	5.84067e+07	5.50472e+07	5.56943e+07	5.64559e+07	3.73276e+07	5.60506e+07	5.37285e+07	4.9432e+07	6.11316e+07	6.30353e+07
Decane, 6-ethyl-2-methyl-	Alkanes	62108-21-8	57	1367	219820	231684	240465	380858	350360	415018	426447	423897	445348	78370.7	138714	146088	84666.7	86854.9	84771.4	834186	902197	1.22444e+06	100761	117183	130948	120949	143935	128632	114918	137429	183065	75352	86171.9	69583.3	159155	112266	83519.7
Cyclopropene, 1-butyl-2-ethyl-	Alkenes	50915-91-8	95	2142.9	0	0	0	0	0	0	68741.8	65636.5	75397.4	73917.4	70662.4	89818.6	180039	156071	131369	146924	197823	204946	162492	172079	160577	83270.2	97305.6	95241.8	105995	90348.6	91146.5	77706.2	73874.9	82323.2	128737	85497.9	115453
Cyclopropanemethanol, ?-butyl-	Alcohols	2516-33-8	58	1096.1	43774.3	48427.2	48623.7	46259	41583.7	47756.3	48242.4	59619.4	51502.7	39720.6	69020.1	83151.7	44911	50702.9	60647.9	41362.4	38054.4	32851	29314.8	31731.1	34278.3	27700.6	32000.6	30031.4	42513.3	41567.5	48521.3	18988.4	38124.2	39437.2	11824.2	11952.4	9852.72
Cyclopropanedodecanoic acid, 2-octyl-, methyl ester	Acids	10152-65-5	57		5046.14	6985.34	14365.3	100933	103385	97776.2	197258	206831	201840	181985	163056	180210	307998	294303	306142	421485	374902	410446	289398	258792	292201	254785	238758	233771	219717	241223	234624	145632	155119	155369	219157	218567	220631
Cyclopentane, 1-methyl-2-(2-propenyl)-, trans-	Alkanes	50746-53-7	83	2490.2	0	0	0	0	0	0	0	0	0	0	0	0	57461.4	177921	178006	247116	232971	204077	164512	171785	135378	206878	195244	158286	295278	247042	239637	150993	192885	189799	360127	307737	309881
Cyclohexa-1,3-diene, 5,6-diethyl-	Alkenes	1165952-91-9	79	1752.1	577577	633246	637445	238703	251736	255185	389945	410715	404275	83568.6	78941	78775.9	364148	333258	395416	283074	266720	281753	22891.6	22744.1	25743.9	20412.3	13609.7	21759.4	0	0	0	0	0	0	0	0	0
Cyclobutene, 2-propenylidene-	Aldehydes	52097-85-5	91	228.6	16894.5	17886.5	16618.2	14581	14571.9	13931.7	13395.9	19399.1	11633.2	23988.1	17258.5	16865.5	13743.7	14688.9	21507.9	16083	17638.6	14837.7	17632.4	9305.08	13395.8	16841.4	17133.6	19313	13912.4	22265.6	17232.1	12527.1	22908.2	19084.8	26798.2	17369.1	17506.3
cis-Calamenene	Alkenes	22339-23-7	159	2198.3	106962	135997	162704	23340	24546.8	25611.4	19275.5	22893.1	23208.7	65324.9	60307.8	68999.1	30619	27394.6	34020.3	56188.8	48803.2	48057.9	27280.5	29470.3	29600.4	46794.2	39524.3	39595.9	38541.2	52517	36210.7	21878.9	34512.3	31139.5	26953.5	29541.8	31889.8
cis-3-Hexenyl-?-methylbutyrate	Esters	53398-85-9	67	1450.5	328092	355687	368476	1.89493e+06	1.86837e+06	2.06597e+06	2.61313e+06	2.76207e+06	2.58658e+06	2.31487e+06	2.53942e+06	2.8331e+06	2.67744e+06	2528484	2.71302e+06	1.79822e+06	1.83873e+06	1.96709e+06	2.29897e+06	2.15639e+06	2.40087e+06	2.58047e+06	2.36456e+06	2.5471e+06	1.61395e+06	2.02212e+06	2.01686e+06	1.09751e+06	1.25872e+06	1.23469e+06	1.82446e+06	1.98616e+06	2.01957e+06
cis-3-Hexenyl salicylate	Esters	65405-77-8	55	2539.2	0	0	0	0	0	0	0	0	0	0	0	0	53242	70744.3	73916.8	102441	72850	81747.4	52784.1	15677.8	48624.4	33855.3	10280.5	22264.5	30044.7	32335.7	36638	9902.26	19632	21003.3	19033.2	17972.4	25602.4
cis-3-Hexenyl phenyl acetate	Esters	42436-07-7	91	2458.4	0	0	0	0	0	0	0	0	0	0	0	0	18542.7	8945.82	18524.4	49252.5	43015.7	43851.9	55088.5	51809.7	55640.6	62111	45754.6	44740.2	88359.6	84184.6	79666.3	58060.1	62078.2	35721.8	159672	129700	130178
cis-3-Hexenyl isovalerate	Esters	35154-45-1	69	1464.7	10528.7	14003.3	11538.8	320550	304382	328719	552401	588718	563521	440139	472769	511316	522289	499522	548038	485549	483104	489244	301358	294949	332521	159470	139256	158462	69775.5	88758.8	92995.8	56652	64033.4	72772	88822.2	96449.4	100954
cis-3-Hexenyl cis-3-hexenoate	Esters	61444-38-0	69	1864.6	205849	272323	238963	4.1621e+06	4.02324e+06	4.15479e+06	4.55986e+06	4.69102e+06	4.48652e+06	2.80902e+06	2.5664e+06	2.61941e+06	2.01992e+06	1.73369e+06	1.76209e+06	2.20317e+06	2.08122e+06	2.25653e+06	754199	688337	785586	298781	393703	280422	214054	219469	183316	138449	108674	99444.4	212256	203430	222581
Carvenone	Ketones	499-74-1	152	2293.1	193641	251852	264640	245187	297669	278098	223389	230536	251636	121284	115270	105170	233124	259407	307801	219590	209845	184053	0	0	0	0	0	0	0	0	0	0	0	0	0	0	0
Butanoic acid, hexyl ester	Esters	2639-63-6	89	1341.7	0	0	0	147903	141157	158876	277552	297760	265952	264004	276891	307715	441727	415996	442630	326475	314167	326162	319491	266520	333241	188492	161855	170336	86327.1	114971	105132	59736.6	84323.6	65649.5	82633.5	96643.7	109809
Butanoic acid, 3-hexenyl ester, (E)-	Esters	53398-84-8	67	1195.9	0	0	0	97219	93882.2	119492	110641	117964	109221	102899	115293	129476	129635	117334	136152	109405	103887	96777.3	149404	135358	148001	172263	156674	151009	99002	140735	149325	84011.4	97073.6	101370	135877	139810	150886
Butanoic acid, 2-methyl-, 2-phenylethyl ester	Esters	24817-51-4	104	2112.2	0	0	0	2135.52	2142.17	2125.84	10417.9	17789.9	19833.5	28459.8	25571.2	25606.8	43878.1	45167.3	51419	74899.9	73795.3	73257.8	90941.1	91626.6	82403.1	156063	139923	147400	265563	261424	264199	324586	351737	347692	692358	646405	705237
Butanoic acid, 2-hexenyl ester, (Z)-	Esters	56922-77-1	59	1349.8	706149	824805	810208	345501	404352	345717	399047	386587	438674	429177	436301	445475	506862	520674	563858	576304	609945	560258	159727	210423	164344	159758	153254	164213	0	0	0	0	0	0	0	0	0
Butane, 2,2-dimethyl-	Alkanes	75-83-2	57	2826.5	29139	31464.6	39009.2	15097.3	117253	23605.6	26574.2	28441.6	22787	34460.8	21122.8	17469.7	26357.8	60567.4	43032.7	127598	101049	58552.1	17488.4	8901.55	11489.2	21039.4	17957.4	18372.7	23936.4	15623.4	15843.8	13166	15667.9	12602.1	25597.2	21184.1	16853.3
Bicyclo[7.2.0]undec-4-ene, 4,11,11-trimethyl-8-methylene-,[1R-(1R*,4Z,9S*)]	Alkenes	87-44-5	41	1946.6	5.41007e+06	6.004e+06	5.81812e+06	2.76534e+06	2.68562e+06	2.88119e+06	2.90426e+06	3.13248e+06	2.87906e+06	3.64938e+06	4.12982e+06	4.46603e+06	2.9245e+06	3.07471e+06	3.07296e+06	2.84596e+06	2.72496e+06	3.10795e+06	2.06773e+06	1.9605e+06	2.19878e+06	2.22826e+06	1.94418e+06	2.15762e+06	1.69757e+06	1.98394e+06	1.82602e+06	1.82205e+06	2.00835e+06	1.9815e+06	1.40057e+06	1.53871e+06	1.53116e+06
Cadinol	Alcohols	481-34-5	43	2511.7	439572	510465	555989	143182	165726	146864	130327	164706	125339	299765	313440	320678	222770	356568	300486	528816	511772	532779	357256	380750	395702	528216	390272	433580	411597	395828	397917	255378	300980	249621	380162	339325	315455
Benzyl nitrile	Other	140-29-4	90	1187.2	243038	256093	264779	290888	311879	324416	325950	345500	350677	401843	389285	452606	604125	612226	712458	995543	889862	938801	1906078	1.8119e+06	1.98449e+06	2.93354e+06	2.95053e+06	2.83976e+06	4.24707e+06	4.79995e+06	5.02757e+06	5.31617e+06	6.10561e+06	6.23827e+06	6.14306e+06	6.34498e+06	6.34547e+06
Benzoic acid, 2-methylpropyl ester	Esters	3306-36-3	123	2337.5	0	0	0	0	0	0	0	0	0	0	0	0	56808.2	55709.1	60995.8	101104	94260.3	97549.3	84075	81084.8	80596.6	128468	95839.5	112865	85747.6	81386.2	82200.6	63649.2	54981.4	55888.4	95903.7	84902	91381.6
Benzenemethanol, ?,?,4-trimethyl-	Alcohols	1197-01-9	91	1330.8	14090.3	18301.2	15109.7	18406	17482.4	21664.7	41953.9	49241.9	31193.5	56289.2	42240.5	52198.2	29175.5	31590.1	41501.3	30035.3	29275.6	30488.2	0	0	0	0	0	0	0	0	0	0	0	0	0	0	0
Benzeneacetaldehyde	Aldehydes	122-78-1	91	902.1	0	0	0	83668.4	78430	78979.4	108508	109106	109853	163562	119857	135064	133263	112715	158840	459622	483972	461163	248876	368599	263567	526922	502236	499987	568921	579522	593352	563106	696596	845711	677533	685232	6.93254e+06
Benzene, 1,3-bis(1,1-dimethylethyl)-	Other	1014-60-4	57	1494.9	97503	133463	154583	290488	283591	309610	213577	231604	212801	38406.6	98504.9	102790	27247.3	30348.5	44028.6	262241	269922	350731	28695.4	36410	31657.5	108288	78018.3	106830	68193.9	97709.3	88834	15607.1	13419.3	12184.7	46484	35523.8	40952.3
Benzaldehyde	Aldehydes	100-52-7	77	662.8	63899.9	66949.5	64270.9	130879	112936	97867.9	88511.1	133556	104862	73198.9	185410	152361	72168.4	90391.4	154059	279756	272644	260463	138704	153645	139399	114455	65298.5	172001	204658	188714	164855	303325	541605	489948	212979	181341	421982
Artemiseole	Heteroxides	60485-46-3	67	1412.7	264212	298386	295660	226496	229999	240759	243676	276711	255166	199956	254986	280370	208756	212052	282144	199588	191865	167904	134326	133040	121614	119835	104149	111130	86609.5	123744	115924	104848	128414	127817	79688	97821.4	109443
Amyl nitrite	Esters	8017-89-8	43	495.5	0	0	0	0	0	0	0	0	0	0	0	0	0	0	0	0	0	0	110892	100476	121363	131943	124928	146450	202740	310910	302315	331754	393666	397976	360546	347321	303941
alpha-Ocimene	Alkenes	502-99-8	93	895.4	6841.95	12604.9	13996.8	9874.85	9768.97	10228.7	19854.8	19854.9	15710.5	17194.1	18745.2	16993.6	45870.2	37249.1	47576.7	80172.2	76529.5	83059.7	122532	113458	113886	148780	150140	139131	189157	195679	207354	192180	221891	203421	288067	289326	296573
Acetone	Ketones	67-64-1	43	462.5	28624.7	36317.7	37576.8	51001.4	48124.8	54133.7	52241.5	56843.6	48369.9	72065.1	69533.1	88170.7	38950.7	50389.9	51824	41960	33550.5	27212.1	37450.6	30534.2	38194.1	44052.9	35377.5	41063.1	69853.2	61910.8	58589.8	59321.2	56284	64401.9	50557.3	40484.6	43164.7
Acetic acid, methyl ester	Esters	79-20-9	74	550.5	0	0	0	11675.6	25850.5	21362.9	26006.8	17714.8	45036	299791	59084.6	79085.1	42559	38244.4	80487.1	10982.2	23908	16378.9	64750.2	16089.9	24364.2	27775.9	19266.7	13356.5	115902	20032	22193.5	23586.9	24497.6	22468.8	32056.3	17243.4	23193.7
Acetic acid, hexyl ester	Esters	142-92-7	56	809	10068.8	10253.6	11837.3	734731	745881	801659	963923	1.0282e+06	796575	666938	618362	666771	552014	573466	584514	361845	269491	329738	267977	166839	314591	98797.6	82896.6	87922.9	24555.7	35100.8	32643.5	14316.1	18234.4	21238.7	44182	36129.8	35956.8
Acetic acid, 2-phenylethyl ester	Esters	3056-59-5	151	1513.8	31557.7	30293.1	25263.5	20264	22728.1	24955.9	28414	24233.8	26341.8	25321.8	25709.6	26815.8	24276.8	25424	25431.8	26961.2	22224.5	28564.8	3.77895e+06	3.73131e+06	4.00236e+06	2.66616e+06	2.29384e+06	2.49866e+06	2.33697e+06	2.75837e+06	2.32154e+06	2.22763e+06	2.37163e+06	2.27734e+06	3.16703e+06	3.46163e+06	3.36606e+06
Acetamide, N,N'-ethylenebis(N-nitro-	Other	922-89-4	43	1388.7	0	0	0	0	0	0	69471.4	72676	90113.2	98808.7	175547	166748	1	1	1	1	1	1	280679	299753	267490	374865	304116	340019	496961	558846	557285	533368	785015	786341	377185	518622	671437
8-(2-Acetyloxiran-2-yl)-6,6-dimethylocta-3,4-dien-2-one	Ketones	91186-38-8	43	1900.5	0	0	0	0	0	0	184533	153063	236829	127412	118640	136134	454443	462153	462219	250735	273430	271374	214083	221497	199211	0	0	0	0	0	0	0	0	0	0	0	0
5-Hexen-2-one	Ketones	109-49-9	43	475	0	0	0	49367.8	45434.6	49826.3	49092.5	58453.4	42996.5	64098.1	47204.8	42310.8	55800.3	54005.5	54813.7	28989	26398	27507.3	25336	28633.2	26300.8	11368	9825.06	8854.93	0	0	0	0	0	0	0	0	0
Pyrindine	Other	110-86-1	117	1643.2	387767	134308	154985	2.55405e+06	1.57871e+06	2.39965e+06	2.00256e+06	2.07153e+06	2.02198e+06	1.2063e+06	1.11692e+06	1.21175e+06	4.56084e+06	4.85946e+06	5.56556e+06	5.03917e+06	5.75708e+06	5.65058e+06	7.23525e+06	7.28076e+06	8.97098e+06	8.62882e+06	8.11391e+06	8.01761e+06	8.03808e+06	8.62398e+06	8.17776e+06	8.02619e+06	8.49908e+06	8.66437e+06	6.54239e+06	1.23052e+06	7.54237e+06
5,9-Undecadien-2-one, 6,10-dimethyl-, (E)- yisuanxiangyezhi	Esters	3796-70-1	43	2024.3	8.42187e+06	9.98328e+06	9.64986e+06	5.56058e+06	6.35432e+06	6.18905e+06	5.76851e+06	6.0436e+06	6.20462e+06	3.60092e+06	4.41648e+06	4.14427e+06	4.83104e+06	5.96757e+06	6.19454e+06	1.04422e+07	9.62586e+06	8.34531e+06	2.68444e+06	2.73961e+06	2.61929e+06	2.65833e+06	2.51537e+06	2.73388e+06	2.41159e+06	2.70497e+06	2.89284e+06	2.01389e+06	2.55766e+06	2.40008e+06	2.66248e+06	2.39434e+06	2.61432e+06
5,9-Tetradecadiyne	Other	51255-61-9	105	2144.9	62104.9	79755.3	77964.9	24976.1	28497.2	28039.7	36419.2	36598.8	38395.2	50939.2	54949.3	55966.4	48521.8	42798.9	51734	62405.6	56789.5	72457.1	54649.2	52293.9	66165.1	54987.4	47331.7	50035.4	63575.4	47676.8	45555.9	35577.9	47776.6	47943.9	60246.6	34325.8	42839.3
4-Tridecen-6-yne, (Z)-	Other	74744-42-6	79	2070.7	63254.9	70433.8	76845	17226.2	25952.7	21159.1	70411	60020.1	75493.4	78652.5	77265.3	76753.1	81873.1	83744.9	97181.5	53136.4	53869.3	61718	9854.82	6854.82	5159.76	9854.84	9624.32	9874.24	7106.46	5202.6	11931.2	8541.25	7541.25	8654.02	8945.22	8926.08	8745.22
4-Pentenal, 2-ethyl-	Aldehydes	5204-80-8	41	1251.1	291466	317889	296180	103508	98276.1	108975	133195	135581	143030	126244	140417	151105	133484	124632	134922	164786	136220	137838	103954	109542	115842	98542.3	84124	92541.3	59324.3	56412.4	52187.4	32105.8	52413.7	58743.2	32365.7	49041	40106.6
4-Penten-2-one, 4-methyl-	Ketones	3744-02-3	43	208.2	242354	260598	256445	181939	199986	192080	157915	184533	146230	243252	231154	272708	201544	200606	205530	171305	164912	167599	231109	153360	227597	197374	174877	191739	153101	205051	201682	213900	245441	231989	148729	157000	119825
4-Heptenal	Aldehydes	6728-31-0	68	2028.9	0	0	0	0	0	0	0	0	0	30854.3	30521	375413	171356	186543	253641	182543	350033	179630	172055	171605	169423	162529	135519	158373	156776	155643	155251	116345	115742	123835	204300	175016	189812
3-Pentanone, 2-methyl-	Ketones	565-69-5	43	771.4	54333.7	1382.82	41357.8	104198	77703.5	96129.4	55059.9	56525	53406.9	8697.41	46638.4	10648.5	18500.3	20287.4	38611	59038.7	73980.4	97718.6	14928.8	29854.3	29103.8	45119.3	48759.2	40844.8	36448	45292.3	58312.1	21345.2	23445.8	18616.3	17717.5	17854.2	17134.8
3-Hexenoic acid, methyl ester, (E)-	Esters	2396-78-3	41	569	0	0	0	40418.2	111873	37079.7	72307.7	41399.1	107924	548254	94995	114804	40301.9	36128.7	52221	36074.3	42559.8	34872.2	21823.8	23689.3	22564.3	19563.4	18367.2	17564.1	23818	20361.2	17632.5	0	0	0	0	0	0
3-Hexenoic acid, (E)-	Acids	1577-18-0	60	862.4	0	0	0	0	0	0	0	0	0	641411	857610	1.1133e+06	524445	631564	589322	1.03499e+06	979546	108543	12385.2	11352.4	13114.9	0	0	0	0	0	0	0	0	0	0	0	0
3-Hexenal, (Z)-	Aldehydes	6789-80-6	83	376.9	296632	313887	191282	401252	219493	262261	483668	498372	517196	87963.5	80002.3	91603.4	283789	219533	285206	187772	156443	190910	10517.8	12220.6	10207.8	12988.5	11036.4	10536.2	9658.37	10393.4	8635.15	0	0	0	0	0	0
3-Hexen-1-ol, acetate, (Z)-	Esters	3681-71-8	43	786.5	13152711	1.42853e+07	14413524	260342160	255544865	266438965	234069981	244124404	230382172	159735416	154408104	161935270	128578695	127194085	133589700	5.84771e+07	5.49902e+07	55582726	3.83873e+07	3.06014e+07	3.97549e+07	1.27528e+07	1.29024e+07	13160404	5.04311e+06	6.45124e+06	6.05852e+06	3.70795e+06	3.68835e+06	3.5859e+06	6.76548e+06	6.94983e+06	6.12384e+06
3-Hexen-1-ol,(Z)-	Alcohols	928-96-1	105	371.7	1.19373e+06	1.28084e+06	1.27936e+06	26512320	2.82949e+07	2.93387e+07	13848149	14869486	1.37529e+07	8.57294e+06	9.51514e+06	1.05943e+07	6.36511e+06	6.96584e+06	7.89458e+06	6.21632e+06	6.1817e+06	6.02231e+06	2.91657e+06	1.46859e+06	2.96406e+06	1.80254e+06	1.42942e+06	1.62439e+06	832063	1.16041e+06	1.17291e+06	777952	935341	935223	1.30408e+06	1.31738e+06	1.26735e+06
3-Dodecen-1-ol, (Z)-	Alcohols	32451-95-9	41	2898.7	18122.8	22840.8	28632.5	18514.3	23248.5	16827.2	18327.2	198543	20314.1	40865.4	29486.1	19383.4	19730.2	18524.8	23537.7	38542.3	32569.5	31307.4	77495.1	53003.6	41480.2	31057.4	38421.8	31584.5	33133.3	40107.2	33058	27804.1	18927.5	27862.3	28358.8	32645.9	18513.5
3-Cyclohexen-1-ol, acetate	Esters	196703-43-2	79	852.6	27983.6	33944.2	28273.3	214721	208036	207409	289813	336812	263655	194456	199081	200030	256458	264588	292759	70065.8	63944.2	75912.5	41330.2	51096.1	46739.1	16269.4	12422	21499.4	8826.22	9233.29	9454.27	3197.89	13818.3	11528.9	9862.04	7900.19	4387.98
2-Propyn-1-ol, acetate	Aldehydes	4187-87-5	43	446	62840.4	80917.6	69195.1	55349.1	45359.2	51110.8	45830.6	55093.9	52368.7	54526	66813.1	66635.3	48220	60076	69149	50478.4	54757.5	39265.8	37275.2	32356.4	39642.3	32388.3	20913.7	24299.1	27123.2	29541.3	36435	31702.1	104305	50455.2	43506.2	116853	28073.7
2-Pentenal, 2-methyl-	Aldehydes	210-789-5	41	303.4	167716	182204	174755	114763	98330.1	118399	158756	162808	134376	20219.1	20009.1	16725.4	100144	83606.9	105327	85938.6	91084.3	64106.6	0	0	0	0	0	0	0	0	0	0	0	0	0	0	0
2-Penten-1-ol, (Z)-	Alcohols	20273-24-9	57	233.8	635501	670662	675618	455184	543268	525884	690564	738580	617561	475106	378636	373242	713699	661558	665750	575488	521903	537719	154769	116096	157442	119926	107208	114207	103744	122173	117171	94396.5	90927	96632.8	133995	127303	90161.4
2-Pentanone, 3-methylene-	Ketones	4359-77-7	83	1422.3	84591.5	103489	88058.3	63995.2	79935.1	72384.3	89322	94987.5	93444.8	88030.4	99261.5	103248	140288	140204	159131	204744	231657	201464	109813	135498	113079	197433	186303	188751	265819	280052	305912	243154	287008	302544	265079	312194	322489
2-Pentanone, 3-ethyl-	Ketones	565-69-5	43	486	71313.6	80216.4	76832.9	47484.7	46854.5	45993.6	39740.6	41523.8	46263.4	57888.3	66152.1	77299.3	50775.1	65092.4	75605.9	56359.3	53398.2	45048.1	67154.3	65033.4	64987.5	96322.4	91809.7	91853.9	128513	170860	161177	152313	186408	187059	181927	184122	157868
2-Nonenal, (E)-	Alcohols	18829-56-6	57	1087	361339	373763	356609	301321	293047	313517	366457	379150	339410	163863	298607	297834	200384	177945	201716	377901	333210	307500	171710	165248	130690	144813	85391.9	108689	121314	157265	143635	146183	193308	193934	133256	83687	138770
2-Nonanone	Ketones	821-55-6	43	2911.7	153774	229352	269340	22541.7	215761	196461	132050	159844	194845	145162	314651	166131	96412.3	306825	293105	403825	462366	294889	158945	147371	116768	110191	149016	125183	139579	153243	170554	105490	180166	143197	229179	123629	181194
2-Hexen-1-ol, (E)-	Alcohols	928-95-0	57	405.9	8452.34	7541.85	3452.24	491886	513741	542597	423694	449378	411578	263733	263606	294592	162824	176503	212908	239894	232858	226587	64523.7	48845.1	61287.9	0	0	0	0	0	0	0	0	0	0	0	0
2-Hexanone, 3,3-dimethyl-	Ketones	26118-38-7	43	1575.3	301528	318202	325652	331301	326505	369164	388396	458600	448949	239234	360308	374523	279245	357303	397882	526805	596698	613832	0	0	0	0	0	0	0	0	0	0	0	0	0	0	0
2-Dodecanone	Ketones	6175-49-1	58	1913.7	61319.9	66210.2	69470.5	36795.2	38805.5	53641.5	46310.1	46916.2	46724.1	100894	91712.7	82262.5	51304.3	58103	60410.4	66799.9	78542.8	68524.4	69008.6	69139.6	85267	70452.6	65616.3	64390.6	56143.2	58598.3	62397.9	47417.4	55395.7	59483.6	61156.6	48069.7	53589.3
2-Cyclopenten-1-one, 3-methyl-2-(2-pentenyl)-, (Z)- jasmone	Acids	488-10-8	79	1889.2	393573	475299	484610	438144	420136	425304	723520	830164	868612	1.04722e+06	1.0157e+06	1.05889e+06	2.07071e+06	1.99569e+06	2.17485e+06	2.68779e+06	2.66009e+06	2.63577e+06	2.54161e+06	2.44346e+06	2.40793e+06	2.38731e+06	2.22417e+06	2.27158e+06	2.2358e+06	2.35162e+06	2.36133e+06	1.82454e+06	1.97804e+06	2.00352e+06	2.52196e+06	2.47034e+06	2.56415e+06
2-Allylpent-4-enoic acid, benzyl ester	Esters	99-67-2	91	2255.9	1685.26	8542.39	1361.78	0	0	0	12009.1	18006.4	16082.2	19692.7	21150.3	17857	49043.7	44802.7	49246.7	92228.8	86982.5	89430.5	36143.8	38456.2	41391.3	46875	37395.6	45979.7	29457.5	30040.2	38645.2	29983.8	37468.6	20570.5	54975.9	59446.3	58204.8
2,6-Octadienoic acid, 3,7-dimethyl-, methyl ester	Esters	1862-61-9	69	1699	339475	398105	394884	274105	278608	298193	355838	377107	370335	360409	403409	417414	389198	358187	439337	357187	340249	354158	163540	159027	161980	141036	126495	119697	105837	112389	110321	93475	93595.1	95317.7	56895.5	69783.9	73382.8
2,6-Octadien-1-ol, 3,7-dimethyl-, (Z)-	Alcohols	106-25-2	41	1515.2	7.59112e+07	8.71587e+07	8.58129e+07	1.6623e+07	18067509	1.81896e+07	20367773	2.18861e+07	2.05739e+07	1.86082e+07	2.04339e+07	24210790	2.02645e+07	2.02187e+07	2.09502e+07	3.69278e+07	35333961	3.74144e+07	5.03013e+06	4.675e+06	4.90124e+06	6.39401e+06	4.35699e+06	5.55699e+06	5.38564e+06	7.18762e+06	4.9159e+06	4.83639e+06	5.00033e+06	4.66895e+06	3.53195e+06	4.27705e+06	4.55066e+06
2,6-Dimethyl-1,3,5,7-octatetraene, E,E-	Alkenes	460-01-5	39	1158.6	113678	111845	162586	65098.1	47576.4	72912.4	59686.3	68620	81551.5	46029.4	39606.6	49751.9	63679	44306.5	47510.8	73399.8	87529.4	81170.6	46916.1	37403.9	52194.6	52507.7	56523.7	54697.1	76392	62439.1	51786.4	67474.1	83093.1	99922.3	50577.6	85915.5	57605.2
2,5-Pyrrolidinedione, 1-ethyl-	Other	2314-78-5	56	1172.5	0	0	0	311940	306409	321058	189362	208109	200004	183654	18624.9	186874	179417	189236	208254	283306	267222	274629	0	0	0	0	0	0	0	0	0	0	0	0	0	0	0
2,3-Octanedione	Ketones	585-25-1	88	1417.9	179794	230576	234270	97725.9	122363	120393	115980	124718	125687	133327	172917	199615	112188	136418	159581	189152	192496	124192	42845.9	46448.3	55549.3	50314.8	34425.6	41499.9	48544.6	74509	78494.9	59097.9	70902	66234.1	55435	69659.1	71970
2-(Chloromethyl)tetrahydropyran	other	18420-41-2	85	1566.2	59350.5	69996.8	64273.5	0	0	0	0	0	0	0	0	0	44202.3	44669.6	39242.8	42905.6	43254.3	45830.3	42332	32561	34587.9	43316.3	24640.6	38541.3	59642.3	57530.7	60622.4	61219.4	71536.7	67318.2	43327.2	48431	59849.4
2(3H)-Furanone, 5-ethyldihydro-	Lactones	2865-82-9	85	928	0	0	0	767743	738158	742818	1.08375e+06	1.17801e+06	1.06369e+06	759026	695553	867556	909725	929284	1.09976e+06	1.54923e+06	1.47534e+06	1.6354e+06	631314	490831	586211	464872	341636	354980	338143	421094	308776	249517	416785	427928	409527	498206	367685
1-Pentene, 3,3-dimethyl-	Alkenes	3404-72-6	41	1229	54661.5	60333.7	52750.1	68015.9	64517	71091.1	80297.4	94050.3	73621.6	49538.9	67147.4	73281.9	53076.6	49438.4	65048.9	88249.1	76681.8	97083.8	29736.9	24104.4	28541.4	11441	29547.2	19587.3	20395.4	29874.3	26919	19154.6	28551.7	29009	0	0	0
1-Pentanol	Alcohols	71-41-0	42	230.7	41146.2	44795.5	45584.7	26182.6	33184.2	30642.8	29987.9	36810.9	29571	43472.1	56465.4	63785.2	31323.2	40322.6	47897.7	52422.2	49231.7	41790.8	85951.3	59695.1	42202.6	106265	71829	94608.5	49282.7	139923	158006	62166.6	116947	128214	109278	124285	102894
1-Octen-3-ol	Alcohols	3391-86-4	57	716.8	1.61696e+06	1.67948e+06	1.703e+06	1.07234e+06	1.1025e+06	1.21916e+06	1.06492e+06	1.1858e+06	915941	518243	559588	613866	846473	866919	998536	1.00726e+06	912483	938030	171837	133835	172948	175106	141428	167804	120628	193766	178911	179799	241423	240799	167149	198490	190916
1-Octanol	Alcohols	111-87-5	56	995.4	255268	309649	272998	147235	155204	157091	168779	124769	147250	107327	162587	218048	82587.6	113003	139168	149867	25531.6	91585.7	57054.9	27246.9	48366.8	83762.9	58318.1	68901.3	52910.1	99692.7	66982.4	61572.6	100515	69626.3	62781.6	49446.9	55853.9
1-Nitrocyclohexene	Alkenes	2562-37-0	81	1771.9	12378	23755.7	31214.2	8936.23	4769.38	5776.95	18634.2	19367.4	19556.2	19762.9	33754.8	18525	19803.3	19524.8	21251.6	14242.8	17654.8	18586.1	23641.3	21476.6	21746	28125.9	28412.8	28803.4	21185	24963.8	20336.3	20403.4	31652.1	32297.9	22104.9	21977.5	27363.2
1-Hexanol	Alcohols	111-27-3	56	417.7	242979	318170	317744	1.11621e+06	1.13732e+06	1.22621e+06	928521	982224	815004	641990	683995	780807	459074	501857	571784	649639	579864	623567	306204	189636	269100	262538	204170	241129	109545	188422	164837	92228	147482	148097	142373	155227	131884
1-Hepten-6-one, 2-methyl-	Ketones	10408-15-8	43	726.6	1.58299e+06	1.81393e+06	1.78898e+06	1.13281e+06	1.20298e+06	1.3599e+06	1.17475e+06	1.23396e+06	1.09785e+06	960431	1.20282e+06	1.34641e+06	1.05419e+06	1.28505e+06	1.37505e+06	1.58998e+06	1.35682e+06	1.26601e+06	826269	782236	858516	1.15887e+06	893112	1.06245e+06	1.04472e+06	1.64889e+06	1.79684e+06	895590	1.28625e+06	1.27292e+06	1.6573e+06	1.7832e+06	1.83132e+06
1-Heptanol	Alcohols	111-70-6	43	693.5	57701.6	64652.6	59161.7	38690.2	27810.5	36184.6	3653.38	40554.2	31101.3	32779.1	34895.4	39481.1	34019.7	32541.6	30431.3	47935.6	36713.8	39521.8	13214.2	12032.1	15935.1	31378.2	1126.67	31298.7	30214.2	38964.4	23936.3	26541.9	22128.1	28256	0	0	0
1,7-Nonadien-4-ol, 4,8-dimethyl-	Alcohols	17920-92-2	43	1657.1	0	0	0	0	0	0	0	0	0	0	0	0	40677.2	57478	66165	115116	119605	97212.1	211666	236787	181402	357055	301398	318220	339862	392964	424719	299287	412949	410371	403361	432130	437220
1,6-Heptadiene, 2-methyl-	Alkenes	13643-06-6	69	1622.1	58862.8	47177.6	50608.1	46779.8	41562.4	55993.5	40520.6	43152.7	39306.9	16767.6	16522	22718.6	64978.5	67617	67935	36541.9	34609.8	34522	0	0	0	0	0	0	0	0	0	0	0	0	0	0	0
1,5-Cyclooctadiene, 3-methyl-	Alkenes	56564-88-6	79	765.3	12988.8	19223.8	25278.7	20430.9	18797.3	20713.5	30281.1	26877	19682	19492.4	19966.1	24777.3	26805.5	28836.4	29066.3	30197	25094.4	24571.2	13054.4	13980.3	16336.5	9936.1	9937.19	6367.05	15264.2	16699.4	11352.5	9439.63	9952.1	10480.2	13286.6	13424.3	14071.5
1,5,7-Octatrien-3-ol, 3,7-dimethyl	Alcohols	20053-88-7	82	1084.5	3.8468e+06	4.22463e+06	4.34741e+06	1.39248e+06	1.52701e+06	1.48865e+06	1.38483e+06	1.55868e+06	1.34457e+06	1.75727e+06	1.6018e+06	1.83406e+06	1.5854e+06	1.62012e+06	1.71925e+06	2.45748e+06	2.18586e+06	2.39259e+06	1.78264e+06	1.55542e+06	1.77929e+06	2.56522e+06	2.42263e+06	2.42617e+06	2.18344e+06	2.29432e+06	2.59557e+06	1.85122e+06	2.19772e+06	2.43738e+06	2.28661e+06	2.48745e+06	2.22634e+06
1,4-Pentadiene, 3-ethenyl-	Alkenes	26456-63-3	79	1877.9	153943	175286	173163	106838	100345	110721	155397	168327	170105	148278	149883	156971	147653	131701	155454	140781	138313	129288	29853.2	23641.9	21056.4	12833.1	12384.2	12447	0	0	0	0	0	0	0	0	0
1,3-Dioxolane, 2-heptyl-	Heteroxides	4359-57-3	73	2798	88769.6	93364.6	107261	124450	126914	128104	118516	133441	187356	121676	155866	130842	212261	138533	123140	129843	162226	163122	206506	142540	165977	183782	133628	127482	250116	141691	126006	131530	120767	200032	238185	133757	180702
1,3-Cyclohexadiene, 1-methyl-4-(1-methylethyl)	#N/A	99-86-5	43	1958.4	153285	144795	179842	270718	283046	285785	316135	360900	344833	284290	298179	346119	285712	298165	321938	499330	488615	458574	184110	195362	191372	159508	165067	132398	120935	166288	157355	132074	161793	175035	139281	138777	154893
1,2-Pentadiene, 4,4-dimethyl-	Alkenes	26981-77-1	57	1304	0	0	0	29641.4	28415.2	27356	211067	246195	188197	289484	310466	338585	680444	692975	652895	702842	656955	594073	360751	290911	365117	303924	282313	270719	281496	329456	352567	293544	358810	337611	316956	403411	364264
?-Phenylethyl butyrate	Esters	103-52-6	104	2002.3	0	0	0	54454	56774.9	53689	152601	149880	157762	163841	163478	169409	497509	434477	495420	801136	803663	811196	552413	533554	559650	505780	421601	449350	524534	502918	460019	585541	567846	543438	1.02185e+06	934641	984383
Ocimene	Alkenes	13877-91-3	93	909.7	176962	182509	196884	817524	732913	809676	1.09738e+06	1.18635e+06	959767	1.05511e+06	1.09921e+06	1.1312e+06	1.27594e+06	1.19301e+06	1.35657e+06	1.00468e+06	855283	953438	2.26443e+06	1.71275e+06	2.39826e+06	3.16796e+06	3.27632e+06	3.29008e+06	3.1273e+06	4.27176e+06	4.16027e+06	4.79547e+06	4.74922e+06	4.64091e+06	5.59124e+06	5.36751e+06	5.00924e+06
Myrcene	Alkenes	123-35-3	41	738.5	827095	922306	942446	275634	245000	264192	263845	293578	227127	287350	301031	400058	271305	267478	301370	430586	382181	383123	196334	188679	162555	231798	197218	265015	211846	304847	187585	202316	249498	268514	231049	254713	283974
Farnesene	Alkenes	502-61-4	93	2163.4	2580741	3.04051e+06	3.01512e+06	5.35027e+06	5.6242e+06	5.3368e+06	1.27068e+07	1.33059e+07	13657940	2.48947e+07	2.50355e+07	2.64632e+07	31698660	3.05081e+07	3.14315e+07	3.78958e+07	3.65556e+07	3.80924e+07	5.55492e+07	5.28526e+07	5.39598e+07	7.20474e+07	6.99369e+07	7.19e+07	85281585	8.80192e+07	8.72951e+07	7.26726e+07	7.55679e+07	7.29143e+07	102483686	1.66559e+07	2.29707e+07
α-Calacorene	Alkenes	21391-99-1	157	2244.1	70028.6	89025.1	94268	18212.5	22571	20118.3	19854.8	17209.5	11530.5	33107.7	27361.8	31528.5	24109.2	18724.4	26086.5	45625.1	41762.9	46289.9	31167.2	29352.4	30362.9	46242.7	45892.6	34764.3	35219.1	36530.6	37508.9	21358.4	24953.2	26105.6	28140.2	31770	29217.2
(S)-(-)-1-Amino-2-(methoxymethyl)-pyrrolidine	other	59983-39-0	85	1805.9	0	0	0	0	0	0	0	0	0	0	0	0	0	0	0	147293	155677	142219	89542.4	80089.7	82145	108243	71125.9	109560	71165.7	96282.1	80600.3	54213.5	56683.9	64064.2	107111	115720	133011
(E)-Hex-3-enyl isobutyl carbonate	Esters	539-92-4	82	2335.2	0	0	0	119374	131042	135573	263684	259506	240289	248524	230291	173052	258130	195190	166500	371414	304557	391535	234809	189075	250965	208028	175485	179021	150571	117601	96796.7	82420.3	46528.3	47793.1	131013	118864	107329
(E)-4,8-Dimethylnona-1,3,7-triene	Alkenes	19945-61-0	41	1110.7	1.0238e+06	1.11497e+06	1.05885e+06	2.34886e+06	2.2527e+06	2.3794e+06	3.24634e+06	3.45893e+06	3.09767e+06	3.21725e+06	3.43437e+06	3.78382e+06	4.10693e+06	4.0369e+06	4.2866e+06	3.02123e+06	2.84752e+06	2.98435e+06	5.08634e+06	4.32e+06	5.20184e+06	6.07144e+06	6.13686e+06	6.25188e+06	5.47698e+06	7.12385e+06	7.02288e+06	6.91422e+06	7.32615e+06	6.97753e+06	5.89754e+06	6.20681e+06	5.93121e+06
(E)-1-Methyl-4-(6-methylhept-5-en-2-ylidene)cyclohex-1-ene	Alkenes	53585-13-0	107	2378.8	0	0	0	1845.37	1838.58	1954.84	4867.31	3640.62	9725.06	12020.1	11554.1	13575.9	20347.2	19468.5	24690.3	23916.3	36213.2	25816.3	51716.8	44350.2	44788.6	75167.6	79654.8	62051.6	94168.9	87931.5	98620	68938.4	67644.9	62926.2	128463	117666	118561
(3R,6S)-2,2,6-Trimethyl-6-vinyltetrahydro-2H-pyran-3-ol	TerpeneAlcohols	14049-11-7	59	1275.5	1.50084e+06	1.59348e+06	1.63781e+06	1.09863e+06	1.18764e+06	1.18851e+06	1.33957e+06	1.46126e+06	1.38023e+06	1.69513e+06	1.50545e+06	1.79679e+06	1.90675e+06	2.02161e+06	2.09892e+06	2.59194e+06	2.71421e+06	2.84502e+06	1.46582e+06	1.56128e+06	1.56178e+06	2.09272e+06	1.7592e+06	1.83109e+06	2.23092e+06	2.20302e+06	2.3744e+06	1.6194e+06	1.93596e+06	2226071	2.04065e+06	2.48089e+06	2.20383e+06
(3E,7E)-4,8,12-Trimethyltrideca-1,3,7,11-tetraene	Alkenes	62235-06-7	81	2325.8	163142	199057	206451	117067	135265	118972	172348	187072	197276	248606	241531	248794	384984	385013	387559	334934	350513	336168	363765	326968	347540	573774	461614	520260	425448	438923	424935	380884	389623	348045	465715	465081	473914
(1S)-2,6,6-Trimethylbicyclo[3.1.1]hept-2-ene	other	18420-41-2	93	878.7	46523.9	65847.5	66019.6	35922.2	44262.6	46940	57996.1	56259.9	50489.1	52062.9	51441.6	56734.8	47200.8	43417.8	55383.5	45807.9	36268.2	44282.1	57436.6	36012.5	59671.4	67537.2	68197.5	66363.6	60456	93366.4	79901.9	79167.2	92343.8	86125.3	90562.7	94163.7	71230.9
