# Supplementary material for: Architecture and Dynamics of the Wounding-Induced Gene Regulatory Network During the Oolong Tea Manufacturing Process (Camellia sinensis)
Source: Front Plant Sci. 2022 Jan 27;12:788469. doi: 10.3389/fpls.2021.788469 (PMC8829136; doi:10.3389/fpls.2021.788469)
Supplement: Supplementary file 5 [file Table_4.XLSX]

## Sheet: Sheet1
supplementary dataset 4: GO enrichment analysis of six representative clusters
Cluster 1
GO term	num of genes	Pvalue	FDR	Genes
plastid organization	24	2.51865e-07	0.000457638	CsTGY01G0001683;CsTGY01G0001907;CsTGY01G0003345;CsTGY01G0003371;CsTGY03G0000042;CsTGY03G0001842;CsTGY03G0003074;CsTGY04G0001838;CsTGY04G0002463;CsTGY05G0000631;CsTGY05G0002014;CsTGY05G0002746;CsTGY06G0003203;CsTGY07G0002426;CsTGY09G0001534;CsTGY11G0000509;CsTGY11G0001354;CsTGY12G0000167;CsTGY13G0000587;CsTGY13G0001361;CsTGY13G0001382;CsTGY14G0000184;CsTGY14G0000810;CsTGY15G0000946
photosynthesis	21	1.10165e-06	0.000866655	CsTGY01G0002358;CsTGY02G0001326;CsTGY03G0000042;CsTGY03G0003101;CsTGY04G0001838;CsTGY06G0000745;CsTGY06G0001175;CsTGY06G0003203;CsTGY07G0000109;CsTGY07G0001886;CsTGY07G0002426;CsTGY07G0002649;CsTGY08G0001305;CsTGY08G0001507;CsTGY11G0001825;CsTGY12G0000167;CsTGY12G0000621;CsTGY13G0000489;CsTGY13G0001069;CsTGY13G0001939;CsTGY14G0001479
regulation of salicylic acid biosynthetic process	6	1.43091e-06	0.000866655	CsTGY02G0002516;CsTGY03G0001159;CsTGY06G0003057;CsTGY15G0001262;CsTGY15G0001735;CsTGY15G0001755
phenol-containing compound biosynthetic process	7	3.11364e-06	0.00141437	CsTGY02G0002516;CsTGY03G0001159;CsTGY06G0003057;CsTGY13G0001093;CsTGY15G0001262;CsTGY15G0001735;CsTGY15G0001755
regulation of salicylic acid metabolic process	6	8.72766e-06	0.00264303	CsTGY02G0002516;CsTGY03G0001159;CsTGY06G0003057;CsTGY15G0001262;CsTGY15G0001735;CsTGY15G0001755
salicylic acid biosynthetic process	6	8.72766e-06	0.00264303	CsTGY02G0002516;CsTGY03G0001159;CsTGY06G0003057;CsTGY15G0001262;CsTGY15G0001735;CsTGY15G0001755
organic hydroxy compound metabolic process	21	3.25491e-05	0.00830564	CsTGY01G0000617;CsTGY02G0002516;CsTGY03G0000042;CsTGY03G0001159;CsTGY03G0001842;CsTGY04G0000986;CsTGY04G0001068;CsTGY04G0002398;CsTGY06G0001128;CsTGY06G0003057;CsTGY06G0003203;CsTGY07G0002917;CsTGY08G0000196;CsTGY08G0001799;CsTGY08G0002154;CsTGY09G0001550;CsTGY11G0001864;CsTGY13G0001093;CsTGY15G0001262;CsTGY15G0001735;CsTGY15G0001755
chloroplast organization	17	4.00068e-05	0.00830564	CsTGY01G0001907;CsTGY01G0003345;CsTGY01G0003371;CsTGY03G0000042;CsTGY03G0001842;CsTGY03G0003074;CsTGY04G0001838;CsTGY05G0002014;CsTGY06G0003203;CsTGY07G0002426;CsTGY09G0001534;CsTGY11G0000509;CsTGY11G0001354;CsTGY13G0001361;CsTGY13G0001382;CsTGY14G0000184;CsTGY14G0000810
small molecule metabolic process	76	4.32814e-05	0.00830564	CsTGY01G0000617;CsTGY01G0001537;CsTGY01G0002245;CsTGY01G0002817;CsTGY02G0000086;CsTGY02G0000890;CsTGY02G0001108;CsTGY02G0001815;CsTGY02G0001816;CsTGY02G0002516;CsTGY02G0002805;CsTGY03G0000042;CsTGY03G0000944;CsTGY03G0001159;CsTGY03G0001429;CsTGY03G0001439;CsTGY03G0001842;CsTGY03G0002554;CsTGY04G0000986;CsTGY04G0001068;CsTGY04G0001607;CsTGY04G0002398;CsTGY04G0003191;CsTGY05G0001002;CsTGY05G0001693…
salicylic acid metabolic process	7	4.95099e-05	0.00830564	CsTGY02G0002516;CsTGY03G0001159;CsTGY06G0003057;CsTGY08G0001799;CsTGY15G0001262;CsTGY15G0001735;CsTGY15G0001755
Cluster 2
photosynthesis	66	1.00004e-39	1.98809e-36	CsTGY01G0000077;CsTGY01G0000410;CsTGY01G0000724;CsTGY01G0002266;CsTGY01G0002423;CsTGY02G0000172;CsTGY02G0000180;CsTGY02G0000272;CsTGY02G0001402;CsTGY02G0002124;CsTGY03G0000624;CsTGY03G0001098;CsTGY03G0001358;CsTGY03G0003195;CsTGY04G0000039;CsTGY04G0000203;CsTGY04G0000444;CsTGY04G0001374;CsTGY04G0002096;CsTGY05G0000156;CsTGY05G0000170;CsTGY05G0000213;CsTGY05G0000753;CsTGY05G0001324;CsTGY05G0002139…
photosynthesis, light reaction	29	5.744e-20	5.70953e-17	CsTGY01G0000410;CsTGY02G0000180;CsTGY02G0000272;CsTGY03G0000624;CsTGY03G0001358;CsTGY03G0003195;CsTGY04G0000203;CsTGY04G0000444;CsTGY05G0000213;CsTGY05G0000753;CsTGY05G0001324;CsTGY05G0002139;CsTGY06G0003037;CsTGY07G0000827;CsTGY07G0001073;CsTGY08G0002161;CsTGY09G0001527;CsTGY09G0002851;CsTGY10G0000096;CsTGY10G0001742;CsTGY10G0001857;CsTGY11G0000582;CsTGY11G0002216;CsTGY13G0001280;CsTGY13G0002134…
plastid organization	45	1.92305e-17	1.27434e-14	CsTGY01G0000045;CsTGY01G0002067;CsTGY01G0002888;CsTGY01G0003180;CsTGY01G0003819;CsTGY02G0000439;CsTGY02G0001492;CsTGY02G0002637;CsTGY03G0000680;CsTGY03G0001095;CsTGY03G0003195;CsTGY04G0001374;CsTGY04G0002203;CsTGY05G0000419;CsTGY05G0000461;CsTGY05G0001324;CsTGY06G0000350;CsTGY06G0002917;CsTGY06G0003037;CsTGY07G0000108;CsTGY07G0000646;CsTGY07G0001073;CsTGY07G0001277;CsTGY07G0002112;CsTGY08G0000054…
generation of precursor metabolites and energy	53	8.61465e-14	4.28148e-11	CsTGY01G0000410;CsTGY01G0001312;CsTGY02G0000180;CsTGY02G0000272;CsTGY02G0001992;CsTGY02G0002619;CsTGY03G0000086;CsTGY03G0000624;CsTGY03G0000762;CsTGY03G0000910;CsTGY03G0001358;CsTGY03G0003195;CsTGY04G0000203;CsTGY04G0000444;CsTGY04G0002488;CsTGY04G0002687;CsTGY05G0000156;CsTGY05G0000170;CsTGY05G0000213;CsTGY05G0000753;CsTGY05G0001201;CsTGY05G0001324;CsTGY05G0002139;CsTGY06G0003037;CsTGY07G0000108…
photosynthesis, light harvesting	13	6.48562e-11	2.57868e-08	CsTGY01G0000410;CsTGY02G0000272;CsTGY03G0001358;CsTGY04G0000203;CsTGY04G0000444;CsTGY05G0000753;CsTGY07G0000827;CsTGY08G0002161;CsTGY09G0001527;CsTGY10G0000096;CsTGY10G0001857;CsTGY13G0002134;CsTGY14G0002217
thylakoid membrane organization	14	2.58693e-10	8.57135e-08	CsTGY01G0000045;CsTGY01G0003819;CsTGY04G0001374;CsTGY05G0001324;CsTGY07G0000108;CsTGY07G0001073;CsTGY08G0002517;CsTGY09G0001635;CsTGY09G0001749;CsTGY11G0000258;CsTGY11G0000677;CsTGY11G0001177;CsTGY11G0001477;CsTGY13G0001384
plastid membrane organization	14	3.56837e-10	1.01342e-07	CsTGY01G0000045;CsTGY01G0003819;CsTGY04G0001374;CsTGY05G0001324;CsTGY07G0000108;CsTGY07G0001073;CsTGY08G0002517;CsTGY09G0001635;CsTGY09G0001749;CsTGY11G0000258;CsTGY11G0000677;CsTGY11G0001177;CsTGY11G0001477;CsTGY13G0001384
response to cold	34	1.79392e-09	4.45788e-07	CsTGY01G0000410;CsTGY01G0001288;CsTGY01G0002796;CsTGY01G0002800;CsTGY02G0000172;CsTGY02G0001402;CsTGY03G0001095;CsTGY03G0002113;CsTGY04G0000444;CsTGY04G0002921;CsTGY04G0003252;CsTGY05G0000753;CsTGY05G0001850;CsTGY05G0002739;CsTGY06G0000271;CsTGY06G0000350;CsTGY06G0002357;CsTGY07G0000108;CsTGY07G0000412;CsTGY08G0000152;CsTGY08G0002434;CsTGY09G0001537;CsTGY09G0001635;CsTGY10G0000096;CsTGY10G0001179…
response to light stimulus	50	2.7782e-09	6.13674e-07	CsTGY01G0000122;CsTGY01G0000410;CsTGY01G0002231;CsTGY01G0002796;CsTGY01G0002800;CsTGY01G0002933;CsTGY02G0000832;CsTGY02G0001992;CsTGY02G0002936;CsTGY03G0000910;CsTGY04G0000444;CsTGY04G0001374;CsTGY04G0002162;CsTGY05G0000753;CsTGY05G0002139;CsTGY06G0000063;CsTGY06G0000169;CsTGY06G0000782;CsTGY06G0001320;CsTGY06G0001578;CsTGY06G0002042;CsTGY06G0003037;CsTGY07G0000167;CsTGY07G0000646;CsTGY07G0000827…
response to radiation	51	3.46885e-09	6.89608e-07	CsTGY01G0000122;CsTGY01G0000410;CsTGY01G0002231;CsTGY01G0002796;CsTGY01G0002800;CsTGY01G0002933;CsTGY02G0000832;CsTGY02G0001992;CsTGY02G0002936;CsTGY03G0000910;CsTGY04G0000444;CsTGY04G0001374;CsTGY04G0002162;CsTGY05G0000753;CsTGY05G0002139;CsTGY06G0000063;CsTGY06G0000169;CsTGY06G0000707;CsTGY06G0000782;CsTGY06G0001320;CsTGY06G0001578;CsTGY06G0002042;CsTGY06G0003037;CsTGY07G0000167;CsTGY07G0000646…
Cluster 3
protein oligomerization	17	2.38794e-16	3.24451e-13	CsTGY01G0000701;CsTGY01G0000702;CsTGY01G0000704;CsTGY01G0000705;CsTGY01G0000706;CsTGY01G0000715;CsTGY02G0000721;CsTGY02G0001063;CsTGY03G0000912;CsTGY04G0002322;CsTGY11G0001048;CsTGY11G0001050;CsTGY11G0001051;CsTGY11G0001053;CsTGY13G0000100;CsTGY14G0000210;CsTGY14G0001942
response to heat	27	4.29168e-16	3.24451e-13	CsTGY01G0000701;CsTGY01G0000702;CsTGY01G0000704;CsTGY01G0000705;CsTGY01G0000706;CsTGY01G0000715;CsTGY01G0001552;CsTGY01G0002598;CsTGY02G0000721;CsTGY02G0001063;CsTGY02G0001879;CsTGY03G0000912;CsTGY03G0001091;CsTGY03G0001094;CsTGY04G0002322;CsTGY04G0002462;CsTGY06G0002989;CsTGY07G0002434;CsTGY07G0002826;CsTGY10G0001172;CsTGY11G0001048;CsTGY11G0001050;CsTGY11G0001051;CsTGY11G0001053;CsTGY13G0000100…
response to hydrogen peroxide	16	3.1958e-15	1.61068e-12	CsTGY01G0000701;CsTGY01G0000702;CsTGY01G0000704;CsTGY01G0000705;CsTGY01G0000706;CsTGY01G0000715;CsTGY02G0000721;CsTGY02G0001063;CsTGY03G0000912;CsTGY04G0002322;CsTGY11G0001048;CsTGY11G0001050;CsTGY11G0001051;CsTGY11G0001053;CsTGY14G0000210;CsTGY14G0001942
response to temperature stimulus	35	1.33047e-13	5.02919e-11	CsTGY01G0000658;CsTGY01G0000701;CsTGY01G0000702;CsTGY01G0000704;CsTGY01G0000705;CsTGY01G0000706;CsTGY01G0000715;CsTGY01G0001552;CsTGY01G0002598;CsTGY02G0000721;CsTGY02G0001063;CsTGY02G0001879;CsTGY03G0000079;CsTGY03G0000912;CsTGY03G0001091;CsTGY03G0001094;CsTGY04G0000452;CsTGY04G0002322;CsTGY04G0002462;CsTGY06G0001058;CsTGY06G0002989;CsTGY07G0002434;CsTGY07G0002826;CsTGY09G0000061;CsTGY10G0001172…
response to reactive oxygen species	18	3.31095e-13	1.00123e-10	CsTGY01G0000701;CsTGY01G0000702;CsTGY01G0000704;CsTGY01G0000705;CsTGY01G0000706;CsTGY01G0000715;CsTGY02G0000721;CsTGY02G0001063;CsTGY03G0000912;CsTGY04G0002322;CsTGY10G0000277;CsTGY10G0000618;CsTGY11G0001048;CsTGY11G0001050;CsTGY11G0001051;CsTGY11G0001053;CsTGY14G0000210;CsTGY14G0001942
protein folding	27	1.40405e-12	3.5382e-10	CsTGY01G0000367;CsTGY01G0000701;CsTGY01G0000702;CsTGY01G0000704;CsTGY01G0000705;CsTGY01G0000706;CsTGY01G0000715;CsTGY02G0000721;CsTGY02G0001063;CsTGY02G0001879;CsTGY03G0000912;CsTGY04G0002322;CsTGY04G0002462;CsTGY06G0000097;CsTGY06G0000398;CsTGY06G0000853;CsTGY07G0002826;CsTGY09G0001159;CsTGY10G0001897;CsTGY10G0002456;CsTGY11G0001048;CsTGY11G0001050;CsTGY11G0001051;CsTGY11G0001053;CsTGY14G0000210…
response to oxidative stress	25	1.07029e-11	2.31182e-09	CsTGY01G0000701;CsTGY01G0000702;CsTGY01G0000704;CsTGY01G0000705;CsTGY01G0000706;CsTGY01G0000715;CsTGY02G0000721;CsTGY02G0001063;CsTGY03G0000079;CsTGY03G0000912;CsTGY03G0001091;CsTGY03G0001094;CsTGY04G0002322;CsTGY06G0000007;CsTGY06G0001300;CsTGY06G0002989;CsTGY10G0000277;CsTGY10G0000618;CsTGY10G0002045;CsTGY11G0001048;CsTGY11G0001050;CsTGY11G0001051;CsTGY11G0001053;CsTGY14G0000210;CsTGY14G0001942
response to oxygen-containing compound	52	4.46282e-10	8.43473e-08	CsTGY01G0000701;CsTGY01G0000702;CsTGY01G0000704;CsTGY01G0000705;CsTGY01G0000706;CsTGY01G0000715;CsTGY01G0001406;CsTGY01G0001552;CsTGY01G0001581;CsTGY01G0003318;CsTGY02G0000210;CsTGY02G0000721;CsTGY02G0001063;CsTGY03G0000079;CsTGY03G0000678;CsTGY03G0000912;CsTGY03G0001091;CsTGY03G0001094;CsTGY04G0000452;CsTGY04G0002322;CsTGY06G0000726;CsTGY06G0001058;CsTGY06G0001835;CsTGY06G0001871;CsTGY06G0002015…
response to salt stress	24	2.20358e-09	3.70202e-07	CsTGY01G0000701;CsTGY01G0000702;CsTGY01G0000704;CsTGY01G0000705;CsTGY01G0000706;CsTGY01G0000715;CsTGY02G0000721;CsTGY02G0001063;CsTGY03G0000079;CsTGY03G0000912;CsTGY03G0001091;CsTGY03G0001094;CsTGY04G0002322;CsTGY06G0000007;CsTGY06G0002989;CsTGY09G0000061;CsTGY09G0001231;CsTGY11G0001048;CsTGY11G0001050;CsTGY11G0001051;CsTGY11G0001053;CsTGY13G0001768;CsTGY14G0000210;CsTGY14G0001942
response to chemical	78	6.19149e-09	9.36154e-07	CsTGY01G0000701;CsTGY01G0000702;CsTGY01G0000704;CsTGY01G0000705;CsTGY01G0000706;CsTGY01G0000715;CsTGY01G0001321;CsTGY01G0001406;CsTGY01G0001552;CsTGY01G0001581;CsTGY01G0002483;CsTGY01G0003318;CsTGY01G0003725;CsTGY02G0000210;CsTGY02G0000721;CsTGY02G0001063;CsTGY02G0001130;CsTGY02G0001879;CsTGY03G0000079;CsTGY03G0000298;CsTGY03G0000402;CsTGY03G0000678;CsTGY03G0000912;CsTGY03G0001091;CsTGY03G0001094…
Cluster 5
single-organism process	198	1.01911e-05	0.0145224	CsTGY01G0000323;CsTGY01G0000642;CsTGY01G0000643;CsTGY01G0000829;CsTGY01G0000879;CsTGY01G0001203;CsTGY01G0001251;CsTGY01G0001317;CsTGY01G0001514;CsTGY01G0001690;CsTGY01G0001786;CsTGY01G0002179;CsTGY01G0002205;CsTGY01G0002528;CsTGY01G0002545;CsTGY01G0002665;CsTGY01G0002828;CsTGY01G0002927;CsTGY01G0003000;CsTGY01G0003128;CsTGY01G0003175;CsTGY01G0003177;CsTGY01G0003241;CsTGY01G0003297;CsTGY01G0003368…
single-organism cellular process	169	0.000213182	0.126872	CsTGY01G0000323;CsTGY01G0000642;CsTGY01G0000643;CsTGY01G0000829;CsTGY01G0000879;CsTGY01G0001203;CsTGY01G0001251;CsTGY01G0001317;CsTGY01G0001514;CsTGY01G0001690;CsTGY01G0001786;CsTGY01G0002179;CsTGY01G0002205;CsTGY01G0002528;CsTGY01G0002545;CsTGY01G0002665;CsTGY01G0003128;CsTGY01G0003175;CsTGY01G0003177;CsTGY01G0003241;CsTGY01G0003297;CsTGY01G0003368;CsTGY01G0003481;CsTGY01G0003907;CsTGY02G0000028…
oxoacid metabolic process	31	0.000350873	0.126872	CsTGY01G0001317;CsTGY01G0001786;CsTGY01G0003175;CsTGY01G0003297;CsTGY01G0003907;CsTGY02G0000028;CsTGY02G0000149;CsTGY03G0000473;CsTGY03G0001273;CsTGY03G0001297;CsTGY04G0000285;CsTGY04G0003250;CsTGY05G0002216;CsTGY05G0002400;CsTGY06G0002617;CsTGY07G0001871;CsTGY07G0002243;CsTGY08G0000242;CsTGY08G0000243;CsTGY08G0002413;CsTGY09G0000914;CsTGY09G0002019;CsTGY09G0002173;CsTGY10G0000555;CsTGY10G0000669…
organic acid metabolic process	31	0.000356131	0.126872	CsTGY01G0001317;CsTGY01G0001786;CsTGY01G0003175;CsTGY01G0003297;CsTGY01G0003907;CsTGY02G0000028;CsTGY02G0000149;CsTGY03G0000473;CsTGY03G0001273;CsTGY03G0001297;CsTGY04G0000285;CsTGY04G0003250;CsTGY05G0002216;CsTGY05G0002400;CsTGY06G0002617;CsTGY07G0001871;CsTGY07G0002243;CsTGY08G0000242;CsTGY08G0000243;CsTGY08G0002413;CsTGY09G0000914;CsTGY09G0002019;CsTGY09G0002173;CsTGY10G0000555;CsTGY10G0000669…
single-organism biosynthetic process	47	0.00050834	0.143248	CsTGY01G0000323;CsTGY01G0001251;CsTGY01G0003175;CsTGY01G0003907;CsTGY02G0000028;CsTGY02G0000241;CsTGY02G0001104;CsTGY02G0001119;CsTGY02G0001325;CsTGY02G0002941;CsTGY03G0000082;CsTGY03G0001273;CsTGY04G0000285;CsTGY04G0001981;CsTGY04G0002928;CsTGY04G0003250;CsTGY05G0000178;CsTGY05G0001273;CsTGY05G0001402;CsTGY05G0002181;CsTGY05G0002400;CsTGY06G0000451;CsTGY07G0000365;CsTGY07G0000437;CsTGY07G0000464…
corolla development	3	0.000703676	0.143248	CsTGY04G0002928;CsTGY13G0001193;CsTGY13G0002444
petal development	3	0.000703676	0.143248	CsTGY04G0002928;CsTGY13G0001193;CsTGY13G0002444
indole-containing compound metabolic process	5	0.00130924	0.200449	CsTGY05G0002216;CsTGY07G0000464;CsTGY07G0002243;CsTGY08G0000242;CsTGY08G0000243
aromatic amino acid family metabolic process	6	0.00132925	0.200449	CsTGY01G0003907;CsTGY07G0002243;CsTGY08G0000242;CsTGY08G0000243;CsTGY09G0002173;CsTGY10G0001336
carboxylic acid metabolic process	28	0.00141924	0.200449	CsTGY01G0001317;CsTGY01G0001786;CsTGY01G0003175;CsTGY01G0003297;CsTGY01G0003907;CsTGY02G0000028;CsTGY03G0000473;CsTGY03G0001273;CsTGY03G0001297;CsTGY04G0000285;CsTGY04G0003250;CsTGY05G0002216;CsTGY05G0002400;CsTGY07G0001871;CsTGY07G0002243;CsTGY08G0000242;CsTGY08G0000243;CsTGY08G0002413;CsTGY09G0002019;CsTGY09G0002173;CsTGY10G0000555;CsTGY10G0000669;CsTGY10G0001336;CsTGY10G0002289;CsTGY12G0001197…
Cluster 8
cellular response to stimulus	100	8.0119e-07	0.000489171	CsTGY01G0000195;CsTGY01G0000719;CsTGY01G0000820;CsTGY01G0000936;CsTGY01G0001161;CsTGY01G0001218;CsTGY01G0001472;CsTGY01G0002325;CsTGY01G0002603;CsTGY01G0002841;CsTGY01G0002991;CsTGY01G0003056;CsTGY01G0003270;CsTGY01G0003397;CsTGY02G0000020;CsTGY02G0000694;CsTGY02G0000701;CsTGY02G0000978;CsTGY02G0000990;CsTGY02G0001040;CsTGY02G0001511;CsTGY02G0001840;CsTGY02G0002057;CsTGY02G0002841;CsTGY02G0003251…
response to chemical	86	8.47366e-07	0.000489171	CsTGY01G0000820;CsTGY01G0000936;CsTGY01G0001218;CsTGY01G0001688;CsTGY01G0002660;CsTGY01G0002782;CsTGY01G0002991;CsTGY01G0003270;CsTGY01G0003397;CsTGY01G0003829;CsTGY02G0000701;CsTGY02G0000851;CsTGY02G0000930;CsTGY02G0000978;CsTGY02G0001040;CsTGY02G0001840;CsTGY02G0001891;CsTGY02G0002057;CsTGY02G0002181;CsTGY02G0002841;CsTGY02G0003251;CsTGY02G0003252;CsTGY03G0001236;CsTGY03G0001245;CsTGY03G0001786…
response to oxygen-containing compound	52	1.25215e-06	0.000489171	CsTGY01G0000820;CsTGY01G0000936;CsTGY01G0001218;CsTGY01G0002782;CsTGY01G0003270;CsTGY01G0003829;CsTGY02G0000701;CsTGY02G0000930;CsTGY02G0000978;CsTGY02G0001891;CsTGY02G0002181;CsTGY02G0003252;CsTGY03G0001236;CsTGY03G0001786;CsTGY04G0000056;CsTGY04G0001358;CsTGY05G0001006;CsTGY06G0000783;CsTGY06G0001245;CsTGY06G0001559;CsTGY07G0000424;CsTGY07G0002028;CsTGY07G0002415;CsTGY08G0000981;CsTGY08G0002394…
response to stress	104	1.32085e-06	0.000489171	CsTGY01G0000719;CsTGY01G0000936;CsTGY01G0001218;CsTGY01G0001339;CsTGY01G0001341;CsTGY01G0001472;CsTGY01G0002325;CsTGY01G0002603;CsTGY01G0002782;CsTGY01G0002841;CsTGY01G0002991;CsTGY01G0003270;CsTGY02G0000020;CsTGY02G0000183;CsTGY02G0000701;CsTGY02G0000924;CsTGY02G0000930;CsTGY02G0000978;CsTGY02G0000990;CsTGY02G0001040;CsTGY02G0001511;CsTGY02G0001840;CsTGY02G0001891;CsTGY02G0002841;CsTGY02G0002959…
response to stimulus	156	1.52675e-06	0.000489171	CsTGY01G0000195;CsTGY01G0000719;CsTGY01G0000820;CsTGY01G0000936;CsTGY01G0001161;CsTGY01G0001218;CsTGY01G0001339;CsTGY01G0001341;CsTGY01G0001472;CsTGY01G0001688;CsTGY01G0002325;CsTGY01G0002603;CsTGY01G0002660;CsTGY01G0002782;CsTGY01G0002841;CsTGY01G0002991;CsTGY01G0003056;CsTGY01G0003270;CsTGY01G0003397;CsTGY01G0003829;CsTGY02G0000020;CsTGY02G0000183;CsTGY02G0000694;CsTGY02G0000701;CsTGY02G0000851…
response to abiotic stimulus	57	6.33304e-06	0.00169092	CsTGY01G0000719;CsTGY01G0000936;CsTGY01G0001218;CsTGY01G0001472;CsTGY01G0002325;CsTGY01G0002782;CsTGY02G0000183;CsTGY02G0000701;CsTGY02G0000924;CsTGY02G0000930;CsTGY02G0001040;CsTGY02G0002841;CsTGY03G0000352;CsTGY03G0001236;CsTGY03G0001786;CsTGY04G0000141;CsTGY04G0000735;CsTGY04G0000970;CsTGY04G0000972;CsTGY04G0002459;CsTGY05G0000184;CsTGY05G0000701;CsTGY05G0001006;CsTGY05G0001088;CsTGY05G0002464…
regulation of response to stimulus	32	9.16712e-06	0.00209122	CsTGY01G0000719;CsTGY01G0000936;CsTGY01G0002603;CsTGY01G0003270;CsTGY02G0000930;CsTGY02G0001891;CsTGY02G0003252;CsTGY03G0001236;CsTGY03G0001786;CsTGY04G0000141;CsTGY04G0000716;CsTGY04G0000735;CsTGY04G0001481;CsTGY05G0000184;CsTGY05G0000913;CsTGY06G0001559;CsTGY07G0000424;CsTGY07G0002415;CsTGY08G0002394;CsTGY08G0002593;CsTGY09G0001483;CsTGY09G0001521;CsTGY09G0001686;CsTGY10G0000099;CsTGY10G0000397…
response to endoplasmic reticulum stress	11	1.13561e-05	0.00209122	CsTGY01G0001218;CsTGY02G0001840;CsTGY03G0001245;CsTGY04G0000056;CsTGY06G0000118;CsTGY07G0000533;CsTGY08G0000116;CsTGY12G0002068;CsTGY12G0002083;CsTGY14G0001066;CsTGY14G0001582
response to water deprivation	19	1.17484e-05	0.00209122	CsTGY01G0000936;CsTGY01G0001218;CsTGY02G0000701;CsTGY02G0000930;CsTGY03G0001236;CsTGY03G0001786;CsTGY05G0001006;CsTGY06G0000783;CsTGY06G0001245;CsTGY06G0001559;CsTGY07G0002415;CsTGY09G0001521;CsTGY10G0000099;CsTGY11G0000094;CsTGY11G0001187;CsTGY12G0002068;CsTGY13G0001522;CsTGY14G0001066;CsTGY14G0001582
response to acid chemical	40	1.4035e-05	0.00224841	CsTGY01G0000820;CsTGY01G0000936;CsTGY01G0001218;CsTGY01G0002782;CsTGY01G0003270;CsTGY01G0003829;CsTGY02G0000701;CsTGY02G0000930;CsTGY02G0001891;CsTGY02G0002181;CsTGY03G0001236;CsTGY03G0001786;CsTGY05G0001006;CsTGY06G0000783;CsTGY06G0001245;CsTGY06G0001559;CsTGY07G0000424;CsTGY07G0002028;CsTGY07G0002415;CsTGY08G0002394;CsTGY08G0002593;CsTGY09G0000957;CsTGY09G0001521;CsTGY10G0000099;CsTGY10G0000397…
Cluster 11
DNA repair	29	4.33218e-09	7.83572e-06	CsTGY01G0001504;CsTGY01G0002997;CsTGY02G0000869;CsTGY02G0002031;CsTGY02G0002472;CsTGY03G0002743;CsTGY04G0002020;CsTGY04G0002142;CsTGY05G0000196;CsTGY05G0001168;CsTGY05G0001913;CsTGY06G0000033;CsTGY06G0000040;CsTGY06G0002331;CsTGY07G0000388;CsTGY07G0001717;CsTGY08G0002503;CsTGY08G0002576;CsTGY09G0001525;CsTGY09G0002648;CsTGY10G0000386;CsTGY10G0000866;CsTGY11G0000116;CsTGY13G0001236;CsTGY14G0002398…
cellular response to DNA damage stimulus	30	1.0608e-08	7.83572e-06	CsTGY01G0001504;CsTGY01G0002997;CsTGY02G0000869;CsTGY02G0002031;CsTGY02G0002472;CsTGY03G0002743;CsTGY04G0001145;CsTGY04G0002020;CsTGY04G0002142;CsTGY05G0000196;CsTGY05G0001168;CsTGY05G0001913;CsTGY06G0000033;CsTGY06G0000040;CsTGY06G0002331;CsTGY07G0000388;CsTGY07G0001717;CsTGY08G0002503;CsTGY08G0002576;CsTGY09G0001525;CsTGY09G0002648;CsTGY10G0000386;CsTGY10G0000866;CsTGY11G0000116;CsTGY13G0001236…
DNA-dependent DNA replication	14	1.27826e-08	7.83572e-06	CsTGY01G0001504;CsTGY02G0002472;CsTGY05G0001720;CsTGY05G0001722;CsTGY06G0000033;CsTGY06G0000040;CsTGY06G0002331;CsTGY07G0000388;CsTGY07G0001717;CsTGY08G0002503;CsTGY08G0002576;CsTGY10G0000261;CsTGY11G0000116;CsTGY11G0001767
RNA modification	27	2.57296e-07	0.000118292	CsTGY01G0000244;CsTGY01G0000298;CsTGY01G0001201;CsTGY01G0001592;CsTGY01G0001628;CsTGY01G0002152;CsTGY01G0002282;CsTGY02G0000494;CsTGY02G0002068;CsTGY03G0000695;CsTGY03G0001223;CsTGY03G0002034;CsTGY03G0002541;CsTGY03G0002960;CsTGY04G0002311;CsTGY05G0000009;CsTGY06G0000403;CsTGY06G0001536;CsTGY06G0003089;CsTGY09G0000296;CsTGY09G0002938;CsTGY11G0000549;CsTGY11G0001046;CsTGY12G0000014;CsTGY13G0000372…
pre-replicative complex assembly	4	1.17054e-06	0.000430524	CsTGY02G0002472;CsTGY06G0000040;CsTGY08G0002503;CsTGY11G0000116
DNA duplex unwinding	15	1.62933e-05	0.00428048	CsTGY01G0000298;CsTGY01G0000857;CsTGY01G0002282;CsTGY02G0002472;CsTGY02G0003233;CsTGY03G0002034;CsTGY04G0002142;CsTGY05G0001913;CsTGY06G0000033;CsTGY06G0000040;CsTGY06G0002331;CsTGY08G0002503;CsTGY11G0000116;CsTGY11G0001046;CsTGY15G0001557
DNA geometric change	15	1.62933e-05	0.00428048	CsTGY01G0000298;CsTGY01G0000857;CsTGY01G0002282;CsTGY02G0002472;CsTGY02G0003233;CsTGY03G0002034;CsTGY04G0002142;CsTGY05G0001913;CsTGY06G0000033;CsTGY06G0000040;CsTGY06G0002331;CsTGY08G0002503;CsTGY11G0000116;CsTGY11G0001046;CsTGY15G0001557
cellular response to stress	39	2.53919e-05	0.00583697	CsTGY01G0001160;CsTGY01G0001504;CsTGY01G0002997;CsTGY01G0003352;CsTGY02G0000869;CsTGY02G0002031;CsTGY02G0002472;CsTGY03G0002743;CsTGY04G0001145;CsTGY04G0002020;CsTGY04G0002053;CsTGY04G0002142;CsTGY05G0000196;CsTGY05G0001168;CsTGY05G0001913;CsTGY06G0000033;CsTGY06G0000040;CsTGY06G0002265;CsTGY06G0002331;CsTGY07G0000388;CsTGY07G0001717;CsTGY08G0002503;CsTGY08G0002576;CsTGY09G0001525;CsTGY09G0002648…
double-strand break repair via break-induced replication	4	3.56383e-05	0.00728209	CsTGY02G0002472;CsTGY06G0000040;CsTGY08G0002503;CsTGY11G0000116
maltose metabolic process	3	4.66476e-05	0.00857849	CsTGY01G0001835;CsTGY13G0000543;CsTGY14G0000704
