# Supplementary material for: Architecture and Dynamics of the Wounding-Induced Gene Regulatory Network During the Oolong Tea Manufacturing Process (Camellia sinensis)
Source: Front Plant Sci. 2022 Jan 27;12:788469. doi: 10.3389/fpls.2021.788469 (PMC8829136; doi:10.3389/fpls.2021.788469)
Supplement: Supplementary file 6 [file Table_5.XLSX]

## Sheet: Sheet1
supplementary dataset 5: GO enrichment analysis of each phase
Phase up Ⅰ						phase down Ⅰ
GO ID	Description	out (42)	All (20891)	pvalue	p.adjust	GO ID	Description	out (423)	All (20891)	pvalue	p.adjust
GO:0006355	regulation of transcription, DNA-templated	42	2592	6.41586e-39	7.65008e-37	GO:1903506	regulation of nucleic acid-templated transcription	359	2603	9.34408e-262	5.28875e-259
GO:1903506	regulation of nucleic acid-templated transcription	42	2603	7.67567e-39	7.65008e-37	GO:2001141	regulation of RNA biosynthetic process	359	2603	9.34408e-262	5.28875e-259
GO:2001141	regulation of RNA biosynthetic process	42	2603	7.67567e-39	7.65008e-37	GO:0006355	regulation of transcription, DNA-templated	357	2592	3.77662e-259	1.42505e-256
GO:0051252	regulation of RNA metabolic process	42	2679	2.59522e-38	1.93992e-36	GO:0051252	regulation of RNA metabolic process	359	2679	4.75086e-257	1.34449e-254
GO:0019219	regulation of nucleobase-containing compound metabolic process	42	2801	1.70849e-37	9.89957e-36	GO:0097659	nucleic acid-templated transcription	360	2825	5.05142e-250	1.14364e-247
GO:0006351	transcription, DNA-templated	42	2811	1.98654e-37	9.89957e-36	GO:0019219	regulation of nucleobase-containing compound metabolic process	359	2801	8.53322e-250	1.60994e-247
GO:0097659	nucleic acid-templated transcription	42	2825	2.45122e-37	1.04702e-35	GO:0006351	transcription, DNA-templated	358	2811	1.31382e-247	2.12464e-245
GO:2000112	regulation of cellular macromolecule biosynthetic process	42	2869	4.71346e-37	1.76165e-35	GO:2000112	regulation of cellular macromolecule biosynthetic process	359	2869	6.67763e-246	9.44885e-244
GO:0010556	regulation of macromolecule biosynthetic process	42	2882	5.70686e-37	1.89595e-35	GO:0010556	regulation of macromolecule biosynthetic process	359	2882	3.60887e-245	4.53916e-243
GO:0032774	RNA biosynthetic process	42	2926	1.08328e-36	3.23901e-35	GO:0032774	RNA biosynthetic process	360	2926	2.61126e-244	2.95594e-242
GO:0031326	regulation of cellular biosynthetic process	42	2937	1.26961e-36	3.45102e-35	GO:0031326	regulation of cellular biosynthetic process	359	2937	4.146e-242	4.26661e-240
GO:0009889	regulation of biosynthetic process	42	2983	2.44975e-36	6.10396e-35	GO:0009889	regulation of biosynthetic process	360	2983	3.51637e-241	3.31711e-239
GO:0051171	regulation of nitrogen compound metabolic process	42	3032	4.87928e-36	1.12223e-34	GO:0051171	regulation of nitrogen compound metabolic process	359	3032	5.72287e-237	4.9833e-235
GO:0010468	regulation of gene expression	42	3105	1.33427e-35	2.84961e-34	GO:0010468	regulation of gene expression	361	3105	2.88112e-236	2.3296e-234
GO:0034654	nucleobase-containing compound biosynthetic process	42	3345	3.10462e-34	6.18854e-33	GO:0034654	nucleobase-containing compound biosynthetic process	364	3345	6.97666e-229	5.26505e-227
GO:0018130	heterocycle biosynthetic process	42	3543	3.5258e-33	6.58883e-32	GO:0018130	heterocycle biosynthetic process	364	3543	1.44639e-219	1.02332e-217
GO:0080090	regulation of primary metabolic process	42	3599	6.83851e-33	1.16293e-31	GO:0019438	aromatic compound biosynthetic process	364	3601	6.04724e-217	4.02675e-215
GO:0019438	aromatic compound biosynthetic process	42	3601	7.00089e-33	1.16293e-31	GO:0080090	regulation of primary metabolic process	362	3599	5.04153e-214	3.17056e-212
GO:0031323	regulation of cellular metabolic process	42	3648	1.21069e-32	1.90524e-31	GO:1901362	organic cyclic compound biosynthetic process	364	3668	5.65635e-214	3.36999e-212
GO:1901362	organic cyclic compound biosynthetic process	42	3668	1.52519e-32	2.28017e-31	GO:0031323	regulation of cellular metabolic process	362	3648	7.36301e-212	4.16746e-210
GO:0060255	regulation of macromolecule metabolic process	42	3740	3.46639e-32	4.93549e-31	GO:0060255	regulation of macromolecule metabolic process	363	3740	2.32859e-209	1.25522e-207
GO:0019222	regulation of metabolic process	42	4316	1.46598e-29	1.9924e-28	GO:0019222	regulation of metabolic process	365	4316	2.12609e-189	1.09397e-187
GO:0044271	cellular nitrogen compound biosynthetic process	42	4620	2.59063e-28	3.36782e-27	GO:0044271	cellular nitrogen compound biosynthetic process	365	4620	1.30953e-178	6.44515e-177
GO:0016070	RNA metabolic process	42	4994	6.90841e-27	8.60673e-26	GO:0010467	gene expression	366	5156	1.10397e-162	5.20707e-161
phase up ⅠⅡⅢⅣⅤⅥ						phase down Ⅱ
GO:0042221	response to chemical	284	2757	5.22889e-19	1.245e-15	GO:0015979	photosynthesis	157	249	2.60281e-37	1.08641e-33
GO:0050896	response to stimulus	519	6047	1.50703e-18	1.79412e-15	GO:0009657	plastid organization	162	289	8.43887e-30	1.76119e-26
GO:1901700	response to oxygen-containing compound	169	1388	8.95269e-18	7.10546e-15	GO:0019684	photosynthesis, light reaction	69	95	1.90287e-22	2.64753e-19
GO:0006950	response to stress	337	3582	1.38159e-16	8.2239e-14	GO:0009658	chloroplast organization	122	222	9.02436e-22	9.41692e-19
GO:0009266	response to temperature stimulus	78	531	1.15133e-12	5.48261e-10	GO:0044710	single-organism metabolic process	1390	4719	6.12121e-16	5.10998e-13
GO:0001101	response to acid chemical	121	1044	1.79e-11	7.1033e-09	GO:0009765	photosynthesis, light harvesting	29	35	9.69318e-13	6.74322e-10
GO:0010033	response to organic substance	197	2015	5.26844e-11	1.79202e-08	GO:0018298	protein-chromophore linkage	43	65	2.86389e-12	1.7077e-09
GO:0009611	response to wounding	33	146	7.02663e-11	2.00235e-08	GO:0009416	response to light stimulus	215	579	3.01775e-11	1.57451e-08
GO:0051716	cellular response to stimulus	296	3366	7.56873e-11	2.00235e-08	GO:0009314	response to radiation	219	601	1.47265e-10	6.82983e-08
GO:0007154	cell communication	251	2760	1.30124e-10	3.09825e-08	GO:0043412	macromolecule modification	1613	5769	4.16549e-10	1.73867e-07
GO:0009408	response to heat	44	245	1.79345e-10	3.882e-08	GO:0009628	response to abiotic stimulus	519	1668	1.77701e-09	6.74294e-07
GO:0010035	response to inorganic substance	92	748	2.58999e-10	5.13897e-08	GO:0006464	cellular protein modification process	1454	5183	2.05436e-09	7.14576e-07
GO:0007165	signal transduction	211	2249	3.94501e-10	7.22544e-08	GO:0036211	protein modification process	1468	5249	4.04818e-09	1.21375e-06
GO:0023052	signaling	213	2279	4.47414e-10	7.49441e-08	GO:0031146	SCF-dependent proteasomal ubiquitin-dependent protein catabolic process	41	71	4.07105e-09	1.21375e-06
GO:0044700	single organism signaling	212	2267	4.72138e-10	7.49441e-08	GO:0072598	protein localization to chloroplast	28	41	6.26126e-09	1.7423e-06
GO:0006457	protein folding	53	341	6.52549e-10	9.71074e-08	GO:0044711	single-organism biosynthetic process	619	2048	7.02648e-09	1.83303e-06
GO:0006979	response to oxidative stress	50	317	1.18949e-09	1.66598e-07	GO:0072596	establishment of protein localization to chloroplast	26	37	8.56724e-09	2.10351e-06
GO:0070887	cellular response to chemical stimulus	151	1496	1.52099e-09	2.01193e-07	GO:0006520	cellular amino acid metabolic process	194	550	2.97668e-08	6.90259e-06
GO:0000302	response to reactive oxygen species	28	124	1.96052e-09	2.45684e-07	GO:0010027	thylakoid membrane organization	29	46	5.1578e-08	1.13309e-05
GO:0010200	response to chitin	23	87	2.09164e-09	2.4901e-07	GO:1901605	alpha-amino acid metabolic process	130	345	9.0295e-08	1.83322e-05
GO:0009719	response to endogenous stimulus	168	1726	2.4365e-09	2.76252e-07	GO:0044699	single-organism process	3044	11548	9.22321e-08	1.83322e-05
GO:0006468	protein phosphorylation	239	2684	2.91552e-09	3.15539e-07	GO:0009668	plastid membrane organization	29	47	1.02528e-07	1.94523e-05
GO:0009628	response to abiotic stimulus	163	1668	3.29411e-09	3.41012e-07	GO:0032259	methylation	283	866	1.0982e-07	1.99299e-05
GO:0009753	response to jasmonic acid	28	127	3.47597e-09	3.44845e-07	GO:0010109	regulation of photosynthesis	19	25	1.20685e-07	2.09891e-05
phase up Ⅲ						phase down Ⅱ
GO:0006355	regulation of transcription, DNA-templated	125	2592	5.08396e-92	2.46859e-89	GO:1903506	regulation of nucleic acid-templated transcription	123	2603	4.4932e-90	1.81076e-87
GO:1903506	regulation of nucleic acid-templated transcription	125	2603	8.64152e-92	2.46859e-89	GO:2001141	regulation of RNA biosynthetic process	123	2603	4.4932e-90	1.81076e-87
GO:2001141	regulation of RNA biosynthetic process	125	2603	8.64152e-92	2.46859e-89	GO:0006355	regulation of transcription, DNA-templated	122	2592	1.15755e-88	3.10996e-86
GO:0051252	regulation of RNA metabolic process	125	2679	3.16905e-90	6.78968e-88	GO:0051252	regulation of RNA metabolic process	123	2679	1.55123e-88	3.12573e-86
GO:0019219	regulation of nucleobase-containing compound metabolic process	125	2801	8.26127e-88	1.41598e-85	GO:0097659	nucleic acid-templated transcription	124	2825	2.52972e-87	4.07791e-85
GO:0006351	transcription, DNA-templated	125	2811	1.28872e-87	1.84072e-85	GO:0019219	regulation of nucleobase-containing compound metabolic process	123	2801	3.6838e-86	4.94858e-84
GO:0097659	nucleic acid-templated transcription	125	2825	2.395e-87	2.93216e-85	GO:0006351	transcription, DNA-templated	123	2811	5.70389e-86	6.56763e-84
GO:0031326	regulation of cellular biosynthetic process	126	2937	7.56092e-87	8.09963e-85	GO:0032774	RNA biosynthetic process	124	2926	1.95262e-85	1.96727e-83
GO:2000112	regulation of cellular macromolecule biosynthetic process	125	2869	1.64493e-86	1.56633e-84	GO:2000112	regulation of cellular macromolecule biosynthetic process	123	2869	6.97617e-85	6.24755e-83
GO:0010556	regulation of macromolecule biosynthetic process	125	2882	2.88943e-86	2.47624e-84	GO:0010556	regulation of macromolecule biosynthetic process	123	2882	1.21389e-84	9.78399e-83
GO:0009889	regulation of biosynthetic process	126	2983	5.32705e-86	4.15025e-84	GO:0010468	regulation of gene expression	125	3105	7.57407e-84	5.54973e-82
GO:0032774	RNA biosynthetic process	125	2926	1.90711e-85	1.34309e-83	GO:0031326	regulation of cellular biosynthetic process	123	2937	1.22876e-83	8.25315e-82
GO:0010468	regulation of gene expression	127	3105	2.03736e-85	1.34309e-83	GO:0009889	regulation of biosynthetic process	123	2983	8.22518e-83	5.09961e-81
GO:0051171	regulation of nitrogen compound metabolic process	125	3032	1.59464e-83	9.76149e-82	GO:0051171	regulation of nitrogen compound metabolic process	123	3032	6.02631e-82	3.46943e-80
GO:0034654	nucleobase-containing compound biosynthetic process	125	3345	3.09385e-78	1.76762e-76	GO:0034654	nucleobase-containing compound biosynthetic process	124	3345	2.82094e-78	1.51578e-76
GO:0080090	regulation of primary metabolic process	126	3599	8.20878e-76	4.39683e-74	GO:0018130	heterocycle biosynthetic process	124	3543	3.24498e-75	1.63466e-73
GO:0060255	regulation of macromolecule metabolic process	127	3740	3.05612e-75	1.54065e-73	GO:0019438	aromatic compound biosynthetic process	124	3601	2.36425e-74	1.12093e-72
GO:0018130	heterocycle biosynthetic process	125	3543	3.73538e-75	1.77846e-73	GO:0060255	regulation of macromolecule metabolic process	125	3740	7.72089e-74	3.45724e-72
GO:0031323	regulation of cellular metabolic process	126	3648	4.40698e-75	1.98778e-73	GO:1901362	organic cyclic compound biosynthetic process	124	3668	2.24862e-73	9.53889e-72
GO:0019438	aromatic compound biosynthetic process	125	3601	2.75853e-74	1.18203e-72	GO:0080090	regulation of primary metabolic process	123	3599	6.81897e-73	2.74804e-71
GO:1901362	organic cyclic compound biosynthetic process	125	3668	2.66389e-73	1.08712e-71	GO:0031323	regulation of cellular metabolic process	123	3648	3.50044e-72	1.3435e-70
GO:0019222	regulation of metabolic process	128	4316	6.28217e-69	2.44719e-67	GO:0019222	regulation of metabolic process	126	4316	1.20017e-67	4.39698e-66
GO:0044271	cellular nitrogen compound biosynthetic process	125	4620	4.52872e-61	1.68744e-59	GO:0044271	cellular nitrogen compound biosynthetic process	125	4620	1.33701e-62	4.68535e-61
GO:0010467	gene expression	127	5156	6.12883e-58	2.1885e-56	GO:0010467	gene expression	128	5156	6.20719e-61	2.08458e-59
phase up Ⅳ						phase down Ⅳ
GO:0044281	small molecule metabolic process	114	1950	1.80966e-10	3.87629e-07	GO:0043412	macromolecule modification	376	5769	5.59404e-08	0.000136327
GO:0044283	small molecule biosynthetic process	53	705	9.2391e-09	9.89508e-06	GO:0006457	protein folding	40	341	1.15982e-06	0.00141324
GO:0019752	carboxylic acid metabolic process	70	1084	2.0577e-08	1.4692e-05	GO:0006950	response to stress	242	3582	2.8645e-06	0.00232693
GO:0043436	oxoacid metabolic process	72	1143	3.46885e-08	1.53899e-05	GO:0036211	protein modification process	332	5249	9.90036e-06	0.00603179
GO:0006082	organic acid metabolic process	72	1144	3.59242e-08	1.53899e-05	GO:0006464	cellular protein modification process	326	5183	2.03717e-05	0.00990934
GO:0006084	acetyl-CoA metabolic process	10	34	7.13505e-08	2.54721e-05	GO:0006796	phosphate-containing compound metabolic process	316	5018	2.67003e-05	0.00990934
GO:0044711	single-organism biosynthetic process	108	2048	1.50972e-07	4.61974e-05	GO:0006793	phosphorus metabolic process	317	5040	2.84634e-05	0.00990934
GO:0006629	lipid metabolic process	72	1220	4.34728e-07	0.000116398	GO:0042542	response to hydrogen peroxide	13	69	4.50601e-05	0.0137264
GO:0044763	single-organism cellular process	378	9882	1.173e-06	0.000255507	GO:0034976	response to endoplasmic reticulum stress	17	116	9.48715e-05	0.0256891
GO:0044710	single-organism metabolic process	204	4719	1.19285e-06	0.000255507	GO:0009451	RNA modification	47	518	0.000132873	0.0323812
GO:0080163	regulation of protein serine/threonine phosphatase activity	8	27	1.40399e-06	0.000273394	GO:0000302	response to reactive oxygen species	17	124	0.000217538	0.0443625
GO:1901605	alpha-amino acid metabolic process	29	345	2.60591e-06	0.000429774	GO:0009269	response to desiccation	4	7	0.000218445	0.0443625
GO:0016053	organic acid biosynthetic process	37	504	2.93117e-06	0.000429774	GO:0050896	response to stimulus	364	6047	0.000248168	0.0448717
GO:0046394	carboxylic acid biosynthetic process	37	504	2.93117e-06	0.000429774	GO:0051259	protein oligomerization	12	71	0.000257777	0.0448717
GO:0098656	anion transmembrane transport	21	206	3.27842e-06	0.000429774	GO:0005996	monosaccharide metabolic process	24	218	0.000398836	0.0627925
GO:0044699	single-organism process	428	11548	3.37594e-06	0.000429774	GO:0009408	response to heat	26	245	0.000414512	0.0627925
GO:0006637	acyl-CoA metabolic process	10	50	3.51477e-06	0.000429774	GO:0009266	response to temperature stimulus	46	531	0.000438027	0.0627925
GO:0006520	cellular amino acid metabolic process	39	550	3.65105e-06	0.000429774	GO:0016310	phosphorylation	242	3906	0.000888474	0.115083
GO:0006085	acetyl-CoA biosynthetic process	5	9	3.81219e-06	0.000429774	GO:0044262	cellular carbohydrate metabolic process	47	565	0.000913633	0.115083
GO:0035383	thioester metabolic process	10	52	5.10869e-06	0.00054714	GO:0044723	single-organism carbohydrate metabolic process	72	960	0.000944464	0.115083
GO:0006732	coenzyme metabolic process	27	321	5.67094e-06	0.000578435	GO:0006470	protein dephosphorylation	39	451	0.00119369	0.134881
GO:0006820	anion transport	51	830	7.664e-06	0.000746195	GO:0044264	cellular polysaccharide metabolic process	34	378	0.00124233	0.134881
GO:0008610	lipid biosynthetic process	43	667	1.27938e-05	0.00117313	GO:0006468	protein phosphorylation	172	2684	0.00138418	0.134881
GO:0015711	organic anion transport	26	317	1.31443e-05	0.00117313	GO:0006986	response to unfolded protein	9	53	0.00143902	0.134881
phase up Ⅴ
GO:1903506	regulation of nucleic acid-templated transcription	178	2603	1.32655e-133	5.66438e-131
GO:2001141	regulation of RNA biosynthetic process	178	2603	1.32655e-133	5.66438e-131
GO:0051252	regulation of RNA metabolic process	178	2679	2.40212e-131	6.83804e-129
GO:0006355	regulation of transcription, DNA-templated	175	2592	7.54835e-129	1.61157e-126
GO:0019219	regulation of nucleobase-containing compound metabolic process	178	2801	7.36067e-128	1.2572e-125
GO:0097659	nucleic acid-templated transcription	178	2825	3.41826e-127	4.86533e-125
GO:0010556	regulation of macromolecule biosynthetic process	178	2882	1.24143e-125	1.51454e-123
GO:0032774	RNA biosynthetic process	178	2926	1.88818e-124	2.01563e-122
GO:2000112	regulation of cellular macromolecule biosynthetic process	177	2869	2.52348e-124	2.3945e-122
GO:0031326	regulation of cellular biosynthetic process	178	2937	3.70367e-124	3.16293e-122
GO:0009889	regulation of biosynthetic process	178	2983	6.02207e-123	4.67531e-121
GO:0006351	transcription, DNA-templated	175	2811	1.27227e-122	9.05431e-121
GO:0051171	regulation of nitrogen compound metabolic process	178	3032	1.11759e-121	7.34171e-120
GO:0010468	regulation of gene expression	178	3105	7.91468e-120	4.82796e-118
GO:0034654	nucleobase-containing compound biosynthetic process	180	3345	2.84764e-117	1.62126e-115
GO:0018130	heterocycle biosynthetic process	180	3543	9.08742e-113	4.85041e-111
GO:0019438	aromatic compound biosynthetic process	180	3601	1.68835e-111	8.48147e-110
GO:1901362	organic cyclic compound biosynthetic process	180	3668	4.64236e-110	2.20254e-108
GO:0080090	regulation of primary metabolic process	178	3599	2.09646e-108	9.42305e-107
GO:0031323	regulation of cellular metabolic process	178	3648	2.30493e-107	9.84206e-106
GO:0060255	regulation of macromolecule metabolic process	179	3740	5.50167e-107	2.23735e-105
GO:0019222	regulation of metabolic process	180	4316	1.98973e-97	7.72375e-96
GO:0044271	cellular nitrogen compound biosynthetic process	180	4620	3.51244e-92	1.30418e-90
GO:0016070	RNA metabolic process	179	4994	8.13578e-85	2.89498e-83
phase up Ⅵ
GO:0044723	single-organism carbohydrate metabolic process	118	960	1.73405e-07	0.000444864
GO:0090376	seed trichome differentiation	24	99	3.09578e-07	0.000444864
GO:0010026	trichome differentiation	29	145	1.48998e-06	0.00141888
GO:0005975	carbohydrate metabolic process	196	1864	2.00306e-06	0.00141888
GO:0022412	cellular process involved in reproduction in multicellular organism	26	126	2.78424e-06	0.00141888
GO:0045492	xylan biosynthetic process	15	50	2.96217e-06	0.00141888
GO:0045491	xylan metabolic process	16	57	3.68671e-06	0.00151366
GO:0044038	cell wall macromolecule biosynthetic process	19	85	1.80886e-05	0.00595169
GO:0090378	seed trichome elongation	16	64	1.86379e-05	0.00595169
GO:0070589	cellular component macromolecule biosynthetic process	19	88	3.03774e-05	0.00873047
GO:0070592	cell wall polysaccharide biosynthetic process	17	78	6.91059e-05	0.0177715
GO:0070647	protein modification by small protein conjugation or removal	107	971	8.03516e-05	0.0177715
GO:0019318	hexose metabolic process	30	186	8.03861e-05	0.0177715
GO:0044281	small molecule metabolic process	193	1950	9.46797e-05	0.0194364
GO:0000904	cell morphogenesis involved in differentiation	36	244	0.000111402	0.0211292
GO:0044699	single-organism process	955	11548	0.00011763	0.0211292
GO:0005996	monosaccharide metabolic process	33	218	0.000128918	0.0217832
GO:0032446	protein modification by small protein conjugation	94	843	0.000142022	0.0217832
GO:0007017	microtubule-based process	43	314	0.000146114	0.0217832
GO:0006012	galactose metabolic process	9	28	0.000160557	0.0217832
GO:0016567	protein ubiquitination	91	814	0.000165184	0.0217832
GO:0016049	cell growth	54	425	0.000166747	0.0217832
GO:0044036	cell wall macromolecule metabolic process	33	223	0.00019916	0.0239829
GO:0006464	cellular protein modification process	457	5183	0.000200275	0.0239829
